# Supplementary material for: Piperidinium 3-hydr­oxy-2-naphthoate
Source: Acta Crystallogr Sect E Struct Rep Online. 2008 Aug 13;64(Pt 9):o1753. doi: 10.1107/S1600536808025567 (PMC2960605; doi:10.1107/S1600536808025567)
Supplement: Supplementary file 2 [file e-64-o1753-Isup2.hkl]

# 
# h,k,l, Fc-squared, Fo-squared, sigma(Fo-squared) and status flag 
# 
data_I
_shelx_title ' wangyongtao91 in P2(1)/n' 
_shelx_refln_list_code          4 
_shelx_F_calc_maximum      147.91 
_exptl_crystal_F_000       584.00 
_reflns_d_resolution_high  0.7722 
 
loop_ 
 _symmetry_equiv_pos_as_xyz 
 'x, y, z' 
 '-x+1/2, y+1/2, -z+1/2' 
 '-x, -y, -z' 
 'x-1/2, -y-1/2, z-1/2' 
 
_cell_length_a     8.6683 
_cell_length_b    19.4537 
_cell_length_c     9.5932 
_cell_angle_alpha  90.000 
_cell_angle_beta  111.959 
_cell_angle_gamma  90.000 
 
_shelx_F_squared_multiplier     1.000 
 
loop_ 
 _refln_index_h 
 _refln_index_k 
 _refln_index_l 
 _refln_F_squared_calc 
 _refln_F_squared_meas 
 _refln_F_squared_sigma 
 _refln_observed_status 
   2   0   0      713.24      741.81     17.98 o 
   4   0   0      107.93       94.86      6.24 o 
   6   0   0       34.20       23.09      4.86 o 
   8   0   0        1.15        3.02      4.68 o 
  10   0   0       18.79       24.40      8.04 o 
   2   1   0        8.31        8.51      1.32 o 
   3   1   0     1026.43     1157.26     19.60 o 
   4   1   0      166.20      152.08     11.94 o 
   5   1   0       13.37        8.12      2.22 o 
   6   1   0        2.42        2.17      2.25 o 
   7   1   0      105.17       83.24      8.15 o 
   8   1   0        4.00        0.48      3.07 o 
   9   1   0        1.67        5.78      5.56 o 
  10   1   0       13.72        9.74      4.78 o 
   0   2   0      177.77       76.68      3.33 o 
   1   2   0     4757.67     3898.64     78.09 o 
   2   2   0      517.11      507.06      9.43 o 
   3   2   0       81.25      103.54      4.03 o 
   4   2   0       44.04       39.27      4.41 o 
   5   2   0       38.65       39.79      5.39 o 
   6   2   0        5.05        3.25      2.24 o 
   7   2   0        2.19        3.80      3.07 o 
   8   2   0        9.39       10.36      3.76 o 
   9   2   0        2.48        7.26      3.96 o 
  10   2   0        0.72        0.83      4.29 o 
   1   3   0      704.87      620.74      8.16 o 
   2   3   0      276.14      299.08      6.47 o 
   3   3   0      132.42      146.44      3.64 o 
   4   3   0      184.17      174.19      4.39 o 
   5   3   0      116.51      104.35      3.69 o 
   6   3   0      137.77      132.04      6.55 o 
   7   3   0       33.37       27.58      4.52 o 
   8   3   0       16.52       14.11      4.01 o 
   9   3   0        0.94       -1.99      3.47 o 
  10   3   0        3.04       -0.14      8.89 o 
   0   4   0    21876.73    18191.58   1226.26 o 
   1   4   0      581.92      457.63      4.63 o 
   2   4   0      675.10      657.51      8.06 o 
   3   4   0     1409.69     1395.70     18.25 o 
   4   4   0      275.91      320.70     10.41 o 
   5   4   0      504.44      501.48     11.11 o 
   6   4   0        0.04        0.93      3.11 o 
   7   4   0      225.44      214.79      9.16 o 
   8   4   0        0.60        4.45      3.31 o 
   9   4   0        0.77        0.13      3.51 o 
  10   4   0       10.06        7.59      4.74 o 
   1   5   0       15.38       18.42      0.91 o 
   2   5   0     1168.91     1119.79     12.71 o 
   3   5   0     1494.23     1454.12     16.51 o 
   4   5   0      481.03      493.57      8.72 o 
   5   5   0       55.46       57.52      3.14 o 
   6   5   0       13.85       16.85      3.16 o 
   7   5   0       67.09       66.66     11.49 o 
   8   5   0       11.05        5.14      4.58 o 
   9   5   0        5.05        5.46      3.81 o 
  10   5   0        2.09        3.28      4.64 o 
   0   6   0     3471.73     3098.82     42.87 o 
   1   6   0       38.11       37.40      1.02 o 
   2   6   0      127.64       95.50      1.95 o 
   3   6   0     2646.34     2722.93     28.89 o 
   4   6   0      117.86      120.47      3.63 o 
   5   6   0      270.77      270.02      5.73 o 
   6   6   0      103.29       97.24      4.88 o 
   7   6   0       59.00       50.70      4.32 o 
   8   6   0        1.52       -2.65      2.65 o 
   9   6   0        0.19        1.27      3.72 o 
  10   6   0        0.91        0.83      5.54 o 
   1   7   0        1.67        1.76      0.56 o 
   2   7   0       16.72       15.91      1.20 o 
   3   7   0      138.97      141.84      3.00 o 
   4   7   0      463.63      458.52      7.42 o 
   5   7   0       37.83       33.33      2.46 o 
   6   7   0        6.14        6.29      2.34 o 
   7   7   0        1.24        0.31      2.42 o 
   8   7   0        0.70       -2.84      2.84 o 
   9   7   0        0.15        2.86      3.63 o 
   0   8   0      186.92      181.57      6.23 o 
   1   8   0      266.91      267.09      3.26 o 
   2   8   0       55.38       56.68      1.62 o 
   3   8   0      385.97      392.44      5.03 o 
   4   8   0       36.71       32.89      2.20 o 
   5   8   0        3.48        1.79      1.39 o 
   6   8   0       20.37       19.01      2.89 o 
   7   8   0        2.79        3.14      2.90 o 
   8   8   0        1.22       -0.47      2.95 o 
   9   8   0        0.07       -1.07      3.51 o 
   1   9   0      562.65      582.40      5.77 o 
   2   9   0      711.36      695.14      6.67 o 
   3   9   0        2.86        0.00      0.91 o 
   4   9   0      102.65      102.00      3.00 o 
   5   9   0        2.93        2.56      2.09 o 
   6   9   0       10.32       10.42      2.55 o 
   7   9   0       13.95       13.12      5.88 o 
   8   9   0        7.84        2.55      5.71 o 
   9   9   0        2.53       -3.43      3.43 o 
   0  10   0      345.97      377.26      7.03 o 
   1  10   0     1828.80     1861.76     15.04 o 
   2  10   0      112.88      119.46      2.46 o 
   3  10   0       43.22       39.59      1.62 o 
   4  10   0       16.61       18.01      3.03 o 
   5  10   0      101.65       96.14      3.78 o 
   6  10   0       11.54        7.33      2.38 o 
   7  10   0        6.07        2.96      3.10 o 
   8  10   0        1.95        1.85      3.34 o 
   9  10   0        1.58        6.01      4.17 o 
   1  11   0       66.81       68.24      2.03 o 
   2  11   0       29.81       25.95      1.63 o 
   3  11   0       95.15      101.64      2.45 o 
   4  11   0       15.75       16.33      2.38 o 
   5  11   0       59.16       61.84      4.18 o 
   6  11   0       20.89       14.87      3.52 o 
   7  11   0        0.03        2.12      3.03 o 
   8  11   0        0.38        3.07      3.50 o 
   9  11   0        3.47        5.72      4.28 o 
   0  12   0       50.77       45.43      3.37 o 
   1  12   0        1.61        4.15      1.04 o 
   2  12   0       12.95       13.92      1.32 o 
   3  12   0        5.87        4.52      1.14 o 
   4  12   0       13.02       15.48      2.32 o 
   5  12   0       23.13       27.91      4.17 o 
   6  12   0        4.18        3.30      2.22 o 
   7  12   0        0.52       -1.33      2.90 o 
   8  12   0        1.10       -0.10      3.27 o 
   9  12   0        0.75       -1.50      3.78 o 
   1  13   0      101.49      110.89      3.49 o 
   2  13   0      187.16      183.83      3.73 o 
   3  13   0      115.18      124.74      4.20 o 
   4  13   0       42.79       44.28      2.93 o 
   5  13   0        2.35       -1.70      2.14 o 
   6  13   0        0.11       -0.29      2.27 o 
   7  13   0        1.23       -0.44      3.05 o 
   8  13   0        2.16       -1.39      3.61 o 
   0  14   0        0.11       -0.86      2.83 o 
   1  14   0        7.53        9.28      1.81 o 
   2  14   0       20.02       14.17      2.62 o 
   3  14   0        0.04        0.91      1.44 o 
   4  14   0      318.97      353.19      8.86 o 
   5  14   0        0.45       -1.19      2.16 o 
   6  14   0       35.60       29.12      3.82 o 
   7  14   0        0.03        3.36      3.67 o 
   8  14   0        1.23       -4.27      4.88 o 
   1  15   0        4.63        0.22      2.28 o 
   2  15   0       25.97       28.86      3.04 o 
   3  15   0       32.47       34.72      3.35 o 
   4  15   0      249.00      264.10     12.42 o 
   5  15   0        0.38        5.34      3.21 o 
   6  15   0        0.03       -1.43      3.37 o 
   7  15   0        0.44        2.38      5.21 o 
   8  15   0        0.75        5.48      6.10 o 
   0  16   0       56.95       50.39      6.71 o 
   1  16   0       54.25       55.08      4.93 o 
   2  16   0      292.89      281.42     11.56 o 
   3  16   0       63.00       58.37      4.22 o 
   4  16   0       46.08       51.07     11.30 o 
   5  16   0        0.26        0.38      3.00 o 
   6  16   0        0.40       -1.11      8.91 o 
   7  16   0        0.83        0.27      4.76 o 
   8  16   0        0.10       -5.13      5.13 o 
   1  17   0       31.77       34.80      4.39 o 
   2  17   0        0.20        0.44      2.15 o 
   3  17   0        3.32        2.24      2.28 o 
   4  17   0       27.07       42.75      5.48 o 
   5  17   0        5.84        9.22      3.85 o 
   6  17   0        0.71       -3.31      3.31 o 
   7  17   0        1.52        6.75      6.01 o 
   0  18   0       33.52       35.34      6.63 o 
   1  18   0        0.90        0.12      2.69 o 
   2  18   0        3.70        2.14      3.03 o 
   3  18   0       34.77       35.22      3.92 o 
   4  18   0        5.14        2.87      3.52 o 
   5  18   0        9.37       14.21      4.09 o 
   6  18   0        0.02       -0.96      3.97 o 
   7  18   0        2.28       -5.15      5.15 o 
   1  19   0        4.72        5.16      3.63 o 
   2  19   0        5.48        3.90      3.27 o 
   3  19   0       25.10       22.48      3.62 o 
   4  19   0        1.68       10.12      3.80 o 
   5  19   0        0.09       -3.56      3.56 o 
   6  19   0        0.22       -3.41      3.41 o 
   0  20   0        7.70        8.76      5.46 o 
   1  20   0       22.60       22.56      4.61 o 
   2  20   0       15.71       17.83      4.40 o 
   3  20   0        6.85        2.20      2.85 o 
   4  20   0        1.20       -1.76      4.90 o 
   5  20   0        1.67        5.60      9.89 o 
   6  20   0        0.01       -1.20      5.31 o 
   1  21   0       14.47       15.52      4.51 o 
   2  21   0        3.24        1.61      3.70 o 
   3  21   0        0.25       -4.08      5.03 o 
   4  21   0        9.45       14.19      4.64 o 
   5  21   0        2.18        5.99      5.57 o 
   0  22   0       18.03        9.24      5.81 o 
   1  22   0        4.78        1.81      5.60 o 
   2  22   0        8.30        5.95      6.23 o 
   3  22   0        7.12        9.56      6.90 o 
   4  22   0        3.00       -5.64      5.64 o 
   5  22   0        0.36        4.58      6.10 o 
   1  23   0        2.58       -0.21      5.69 o 
   2  23   0        2.01        4.76      4.62 o 
   3  23   0        2.90        5.11      6.38 o 
   4  23   0        0.85       -2.79      6.57 o 
   0  24   0        4.14       -5.64      5.64 o 
   1  24   0        0.00       -0.52      4.29 o 
   2  24   0        1.56       -3.40      4.20 o 
   3  24   0        0.07       -0.82      6.49 o 
  -9   0   1        0.09        2.32      4.74 o 
  -7   0   1     1506.14     1498.98     40.86 o 
  -5   0   1       26.43       27.63      4.31 o 
  -3   0   1     1014.25     1094.01     26.02 o 
   1   0   1     7453.49     7611.79    110.78 o 
   3   0   1     1737.75     1917.25     43.57 o 
   5   0   1        6.83        8.11      3.53 o 
   7   0   1      105.23      107.36     10.10 o 
   9   0   1        0.78       -0.04      5.21 o 
 -10   1   1        2.64        2.24      3.95 o 
  -9   1   1        0.15       -0.77      3.15 o 
  -8   1   1        1.65       -0.54      2.80 o 
  -7   1   1      321.49      313.55     16.60 o 
  -6   1   1        9.43       10.94      2.60 o 
  -5   1   1        0.44       -0.27      1.31 o 
  -4   1   1        0.56        0.30      2.84 o 
  -3   1   1      603.91      549.20     10.60 o 
  -2   1   1     4261.45     4061.78     58.37 o 
  -1   1   1     2782.46     2850.24     40.85 o 
   0   1   1     1107.59     1149.29     14.71 o 
   1   1   1      636.35      647.03      7.81 o 
   2   1   1     2792.00     2827.17     42.21 o 
   3   1   1     1012.82     1070.07     18.93 o 
   4   1   1      256.07      271.68      7.99 o 
   5   1   1       16.12       15.16      2.87 o 
   6   1   1       14.46       10.49      3.47 o 
   7   1   1        6.09        5.71      3.19 o 
   8   1   1        0.79        3.87      3.17 o 
   9   1   1        5.98       -1.22      3.49 o 
  10   1   1        0.12        5.08      4.57 o 
 -10   2   1        3.11        5.14      4.12 o 
  -9   2   1        0.47        0.14      3.13 o 
  -8   2   1       34.87       30.14      5.05 o 
  -7   2   1       38.39       44.60      4.91 o 
  -6   2   1      122.30      115.95      5.80 o 
  -5   2   1        0.00       -0.04      1.01 o 
  -4   2   1      111.76      101.53      3.20 o 
  -3   2   1      160.60      151.95      5.34 o 
  -2   2   1        1.85       -0.92      0.92 o 
  -1   2   1      226.63      176.99      6.16 o 
   0   2   1     3401.18     3302.08     50.70 o 
   1   2   1       77.12       78.43      2.59 o 
   2   2   1       43.30       52.18      3.22 o 
   3   2   1       50.31       53.28      5.05 o 
   4   2   1       26.86       22.49      1.83 o 
   5   2   1       19.11       21.70      3.14 o 
   6   2   1      802.92      783.94     18.18 o 
   7   2   1       10.45        5.32      3.12 o 
   8   2   1        0.34       -2.84      2.84 o 
   9   2   1        4.83        0.44      6.13 o 
 -10   3   1        1.90        7.73      4.39 o 
  -9   3   1        3.99        6.08      3.64 o 
  -8   3   1        3.73       -0.10      3.18 o 
  -7   3   1      286.71      300.24     10.62 o 
  -6   3   1        4.16        3.80      2.17 o 
  -5   3   1        4.21        0.01      1.38 o 
  -4   3   1     1141.15     1164.87     15.96 o 
  -3   3   1     1057.20     1000.86     11.92 o 
  -2   3   1      408.35      351.46      4.95 o 
  -1   3   1      469.26      380.89      7.36 o 
   0   3   1      469.86      450.78      5.96 o 
   1   3   1     2904.11     2847.99     29.97 o 
   2   3   1       52.58       55.38      4.88 o 
   3   3   1      427.58      495.90      8.18 o 
   4   3   1       38.40       28.55      2.09 o 
   5   3   1        8.76        8.36      4.66 o 
   6   3   1      472.83      467.56     13.23 o 
   7   3   1        6.98        2.24      3.02 o 
   8   3   1        0.25        1.88      5.74 o 
   9   3   1       11.56        9.43      4.46 o 
 -10   4   1        0.25       -3.30      6.29 o 
  -9   4   1        1.62        2.87      6.08 o 
  -8   4   1       14.10       14.47      3.96 o 
  -7   4   1      190.69      207.92      8.88 o 
  -6   4   1       50.71       50.49      4.36 o 
  -5   4   1        3.89        4.53      1.72 o 
  -4   4   1       49.40       55.40      2.38 o 
  -3   4   1      342.29      325.30      5.19 o 
  -2   4   1     1502.89     1330.20     14.60 o 
  -1   4   1       69.54       62.51      3.39 o 
   0   4   1     2473.85     2204.74     21.05 o 
   1   4   1      280.14      244.56      3.09 o 
   2   4   1       91.87       83.78      2.44 o 
   3   4   1     2389.33     2470.84     30.46 o 
   4   4   1      311.23      295.43      6.33 o 
   5   4   1       16.49       15.09      2.82 o 
   6   4   1       70.44       77.62      5.75 o 
   7   4   1        1.13        2.81      2.93 o 
   8   4   1        3.26        4.38      3.56 o 
   9   4   1        1.35       -3.64      3.64 o 
 -10   5   1        3.97        7.94      6.17 o 
  -9   5   1        1.91        0.89      2.95 o 
  -8   5   1        0.02        1.71      2.72 o 
  -7   5   1        3.85       10.25      4.38 o 
  -6   5   1       14.76       14.52      2.44 o 
  -5   5   1      380.51      393.98      6.95 o 
  -4   5   1     1118.19     1185.12     14.45 o 
  -3   5   1      588.29      591.53      8.02 o 
  -2   5   1      279.69      283.81      3.92 o 
  -1   5   1     2488.14     2308.88     21.55 o 
   0   5   1     2081.94     1945.07     17.09 o 
   1   5   1       43.85       49.99      1.66 o 
   2   5   1      940.94      950.53     10.24 o 
   3   5   1       71.93       70.86      2.99 o 
   4   5   1        7.45        3.66      2.76 o 
   5   5   1        0.19        3.39      2.84 o 
   6   5   1      119.73      103.30      6.36 o 
   7   5   1        3.07        3.27      5.00 o 
   8   5   1        5.15       -0.85      3.26 o 
   9   5   1        0.42       -1.59      3.67 o 
 -10   6   1        4.03        2.77      4.26 o 
  -9   6   1        1.52        2.02      3.04 o 
  -8   6   1        0.01       -1.34      2.55 o 
  -7   6   1       12.09       16.08      3.02 o 
  -6   6   1        5.34        6.42      2.13 o 
  -5   6   1       40.42       44.72      2.55 o 
  -4   6   1      290.54      317.24      4.81 o 
  -3   6   1     1177.65     1081.50     12.97 o 
  -2   6   1      551.97      504.53      5.56 o 
  -1   6   1     1086.52      960.07      9.20 o 
   0   6   1     2176.63     1945.52     19.26 o 
   1   6   1      119.35      107.81      1.56 o 
   2   6   1       16.01       17.00      1.06 o 
   3   6   1       82.31       82.28      2.73 o 
   4   6   1      240.62      241.03      7.62 o 
   5   6   1      140.57      140.96      8.79 o 
   6   6   1       94.38       92.63      6.13 o 
   7   6   1       25.80       27.80      4.47 o 
   8   6   1        3.83        0.08      3.16 o 
   9   6   1        3.95        4.80      3.99 o 
 -10   7   1        2.28        1.47      3.96 o 
  -9   7   1        0.02        2.30      3.73 o 
  -8   7   1       12.65       10.03      3.24 o 
  -7   7   1        6.46        2.80      5.23 o 
  -6   7   1       21.90       25.30      3.02 o 
  -5   7   1        3.39        6.26      1.58 o 
  -4   7   1     1012.88      987.10     11.02 o 
  -3   7   1      730.20      676.07      9.88 o 
  -2   7   1       13.32       18.82      1.22 o 
  -1   7   1      342.44      321.74      5.12 o 
   0   7   1      830.68      811.11      8.39 o 
   1   7   1      274.14      279.73      3.47 o 
   2   7   1       36.38       44.85      1.47 o 
   3   7   1     1208.61     1214.85     12.73 o 
   4   7   1        4.68        7.78      1.73 o 
   5   7   1        8.90       12.49      2.54 o 
   6   7   1       50.72       62.18      4.28 o 
   7   7   1       26.83       31.23     13.52 o 
   8   7   1        1.50        0.62      3.31 o 
   9   7   1        0.20        0.13      3.91 o 
 -10   8   1        2.80       -0.30      4.09 o 
  -9   8   1        0.80       -1.08      3.39 o 
  -8   8   1        0.07        0.47      2.69 o 
  -7   8   1        0.20       -0.94      2.16 o 
  -6   8   1       24.25       23.73      2.49 o 
  -5   8   1        1.44        0.01      1.31 o 
  -4   8   1      190.83      198.74      4.01 o 
  -3   8   1      393.87      423.18      5.85 o 
  -2   8   1      203.15      202.68      3.23 o 
  -1   8   1      682.06      603.48      7.31 o 
   0   8   1     1001.65      994.69     10.13 o 
   1   8   1        6.60        4.84      0.76 o 
   2   8   1      239.02      244.06      3.12 o 
   3   8   1      255.56      272.25      4.43 o 
   4   8   1      145.13      140.81      3.95 o 
   5   8   1       57.17       62.28      3.20 o 
   6   8   1       48.72       41.15      4.56 o 
   7   8   1       14.94        8.66      6.04 o 
   8   8   1        1.15       -1.29      5.29 o 
   9   8   1        0.29        0.28      4.01 o 
 -10   9   1        0.02       -2.38      3.93 o 
  -9   9   1        8.18       13.43      4.39 o 
  -8   9   1        4.12        3.56      3.25 o 
  -7   9   1       32.97       29.12      3.58 o 
  -6   9   1       22.98       24.26      2.71 o 
  -5   9   1      135.53      141.84      5.05 o 
  -4   9   1       68.36       70.72      2.33 o 
  -3   9   1       62.76       63.63      2.03 o 
  -2   9   1        6.71        6.09      0.85 o 
  -1   9   1      165.51      155.63      2.60 o 
   0   9   1      239.94      248.33      3.47 o 
   1   9   1      832.80      835.92      8.17 o 
   2   9   1       31.32       29.37      1.42 o 
   3   9   1       54.67       53.02      1.65 o 
   4   9   1        0.50        4.98      1.41 o 
   5   9   1        0.15        2.40      2.20 o 
   6   9   1       40.32       47.22      4.81 o 
   7   9   1        0.07       -2.08      2.71 o 
   8   9   1        0.16       -0.10      3.22 o 
   9   9   1        0.01        0.70      3.98 o 
  -9  10   1        0.03       -0.38      3.43 o 
  -8  10   1       28.16       30.41      5.92 o 
  -7  10   1       18.76       14.83      3.67 o 
  -6  10   1       64.25       66.72      3.99 o 
  -5  10   1       32.63       28.95      2.44 o 
  -4  10   1       16.69       14.33      1.39 o 
  -3  10   1        6.02        4.25      1.09 o 
  -2  10   1      874.21      857.58      8.45 o 
  -1  10   1        9.95        9.18      1.21 o 
   0  10   1       14.64       15.73      1.10 o 
   1  10   1       24.80       24.88      1.36 o 
   2  10   1      193.35      206.58      4.02 o 
   3  10   1        0.02        0.27      0.86 o 
   4  10   1      351.99      352.90      7.10 o 
   5  10   1        9.69        6.94      2.12 o 
   6  10   1       18.02       14.49      3.56 o 
   7  10   1       17.85       11.70      4.62 o 
   8  10   1        0.33        3.92      3.48 o 
   9  10   1        1.64        4.20      4.33 o 
  -9  11   1        0.90       -1.42      3.75 o 
  -8  11   1        0.45       -2.07      6.24 o 
  -7  11   1        7.42        3.06      3.14 o 
  -6  11   1       77.73       77.16      4.36 o 
  -5  11   1       27.13       26.69      2.49 o 
  -4  11   1      189.77      198.53      3.85 o 
  -3  11   1       38.73       39.45      1.71 o 
  -2  11   1      401.19      420.78      6.23 o 
  -1  11   1      404.58      412.57      4.79 o 
   0  11   1      353.61      370.68      4.78 o 
   1  11   1       33.38       31.67      1.63 o 
   2  11   1      106.89      104.57      2.96 o 
   3  11   1      125.39      125.39      3.01 o 
   4  11   1       27.84       34.02      3.37 o 
   5  11   1       74.89       73.18      4.24 o 
   6  11   1        7.88       11.42      3.42 o 
   7  11   1        0.94        1.22      3.08 o 
   8  11   1        6.66        5.27      6.52 o 
  -9  12   1        1.57       -2.89      5.42 o 
  -8  12   1        0.00       -4.31      4.31 o 
  -7  12   1        0.12        3.57      2.83 o 
  -6  12   1       20.54       23.31      2.99 o 
  -5  12   1       95.60      107.60      4.11 o 
  -4  12   1       10.26       11.62      1.89 o 
  -3  12   1       20.89       18.06      1.39 o 
  -2  12   1       31.21       31.33      1.71 o 
  -1  12   1      123.11      123.28      2.85 o 
   0  12   1       67.69       82.77      2.60 o 
   1  12   1        5.60        6.27      1.09 o 
   2  12   1       37.32       43.41      2.42 o 
   3  12   1       14.16       14.16      1.70 o 
   4  12   1      228.02      213.77      5.66 o 
   5  12   1       46.66       46.40      4.14 o 
   6  12   1       58.76       59.27      4.58 o 
   7  12   1        0.26        2.87      3.18 o 
   8  12   1        0.05        0.58      3.39 o 
  -9  13   1        0.20        0.66      5.85 o 
  -8  13   1        0.81        3.12      5.01 o 
  -7  13   1        6.96        2.87      4.74 o 
  -6  13   1       37.06       49.01      5.15 o 
  -5  13   1      167.66      165.57      5.97 o 
  -4  13   1       94.47      100.46      3.60 o 
  -3  13   1      462.27      458.68      7.25 o 
  -2  13   1       34.39       38.18      2.25 o 
  -1  13   1       17.79       19.37      1.98 o 
   0  13   1       11.68       14.01      1.75 o 
   1  13   1       70.93       74.06      4.53 o 
   2  13   1        5.82        3.80      1.56 o 
   3  13   1       69.50       72.55      2.99 o 
   4  13   1      318.91      339.10      7.36 o 
   5  13   1       25.80       25.51      2.82 o 
   6  13   1        5.82        4.86      2.56 o 
   7  13   1        5.63        3.62      5.01 o 
   8  13   1        6.19       12.06      3.67 o 
  -8  14   1        2.55       -0.29      5.17 o 
  -7  14   1        3.11        4.86      4.99 o 
  -6  14   1        0.30       -2.83      2.83 o 
  -5  14   1       42.78       42.35      5.03 o 
  -4  14   1       18.91       25.55      2.28 o 
  -3  14   1      284.22      279.35      6.29 o 
  -2  14   1       30.73       33.27      2.80 o 
  -1  14   1       57.91       57.32      2.97 o 
   0  14   1        4.01        2.86      1.42 o 
   1  14   1       35.30       29.94      2.81 o 
   2  14   1       81.27       86.35      3.69 o 
   3  14   1      148.40      158.18      4.87 o 
   4  14   1       95.63       95.86      5.00 o 
   5  14   1        1.87       -1.41      2.20 o 
   6  14   1        2.83        5.16      2.78 o 
   7  14   1        1.55        0.51      3.35 o 
   8  14   1        0.02        1.25      3.75 o 
  -8  15   1        0.35        7.16      6.05 o 
  -7  15   1        0.22        0.70      4.74 o 
  -6  15   1        0.83        3.01      2.65 o 
  -5  15   1        2.49        3.21      2.47 o 
  -4  15   1       13.76       12.35      2.72 o 
  -3  15   1       76.29       79.92      5.24 o 
  -2  15   1       11.60       11.12      1.75 o 
  -1  15   1       24.32       15.24      2.37 o 
   0  15   1       41.54       48.55      3.37 o 
   1  15   1      121.10      121.35      4.95 o 
   2  15   1       98.32      105.26      4.21 o 
   3  15   1       27.22       28.04      2.76 o 
   4  15   1        4.79        3.46      2.31 o 
   5  15   1       14.05       11.69      3.02 o 
   6  15   1       13.59       26.53      5.00 o 
   7  15   1        8.22       37.29      8.39 o 
  -8  16   1        0.26        4.71      4.27 o 
  -7  16   1        0.01        1.56      3.42 o 
  -6  16   1        0.91        0.76      2.67 o 
  -5  16   1       69.28       78.31      5.76 o 
  -4  16   1       36.65       32.85      3.60 o 
  -3  16   1       91.49       86.32      4.00 o 
  -2  16   1       36.35       44.33      3.69 o 
  -1  16   1        8.36       11.19      4.29 o 
   0  16   1       26.71       25.23      6.45 o 
   1  16   1        3.68        4.49      2.65 o 
   2  16   1      189.47      209.14     10.20 o 
   3  16   1       86.65       86.22      4.94 o 
   4  16   1       23.26       16.56      4.53 o 
   5  16   1        5.63        3.83      3.66 o 
   6  16   1        0.18       -0.42      4.67 o 
   7  16   1        0.01        9.34      6.22 o 
  -7  17   1        1.13        8.81      5.36 o 
  -6  17   1        0.23        0.46      3.42 o 
  -5  17   1       30.53       34.31      5.25 o 
  -4  17   1       75.27       82.89      6.33 o 
  -3  17   1      191.74      208.18      7.84 o 
  -2  17   1        1.16        5.10      2.39 o 
  -1  17   1        6.89        6.71      3.13 o 
   0  17   1       92.39       89.97      6.25 o 
   1  17   1        1.98        0.58      2.67 o 
   2  17   1      446.08      487.43     11.28 o 
   3  17   1        1.79        2.69      2.46 o 
   4  17   1        0.17       -2.44      2.95 o 
   5  17   1        7.25       -0.08      5.11 o 
   6  17   1        1.11        3.53      5.38 o 
   7  17   1        3.66       -3.33      5.58 o 
  -7  18   1        1.11        5.17      4.51 o 
  -6  18   1        0.53       -3.52      3.52 o 
  -5  18   1        0.19        6.15      3.47 o 
  -4  18   1        3.41        5.08      3.52 o 
  -3  18   1       42.24       47.88      4.18 o 
  -2  18   1        1.43        4.28      3.14 o 
  -1  18   1        3.88        7.81      6.80 o 
   0  18   1        5.10        3.64      3.08 o 
   1  18   1       29.45       23.01      4.22 o 
   2  18   1       10.69       11.94      6.52 o 
   3  18   1       16.93       15.32      4.13 o 
   4  18   1        1.93       -2.23      3.18 o 
   5  18   1        2.07        1.57      3.66 o 
   6  18   1        0.01        2.21      3.87 o 
  -7  19   1        0.31       -3.40      4.33 o 
  -6  19   1        1.59        5.37      4.28 o 
  -5  19   1        1.78        0.28      3.54 o 
  -4  19   1       17.53       22.85      6.27 o 
  -3  19   1        5.42        8.65      3.66 o 
  -2  19   1        2.42        2.75      3.52 o 
  -1  19   1        0.05       -2.61      2.61 o 
   0  19   1       32.20       36.87      7.07 o 
   1  19   1        1.28        1.05      3.12 o 
   2  19   1        3.56        6.41      4.06 o 
   3  19   1        3.83        2.26      3.33 o 
   4  19   1        1.37        4.38      4.81 o 
   5  19   1        1.11        5.26      4.34 o 
   6  19   1        0.69       -2.69      3.96 o 
  -6  20   1        0.22       -0.10      4.15 o 
  -5  20   1        0.18        3.22      3.95 o 
  -4  20   1        1.36       -2.87      5.15 o 
  -3  20   1        5.47        3.87      5.02 o 
  -2  20   1        2.12        2.33      3.65 o 
  -1  20   1        0.41       -2.82      3.05 o 
   0  20   1        2.39        1.16      3.49 o 
   1  20   1        3.37       -0.53      3.27 o 
   2  20   1       42.04       50.47      5.93 o 
   3  20   1        5.69        0.90      3.61 o 
   4  20   1       10.02        8.15      4.17 o 
   5  20   1        0.02        0.72      3.86 o 
  -5  21   1        2.09        2.44      6.83 o 
  -4  21   1        0.67        1.33      5.46 o 
  -3  21   1       23.34       31.97      6.33 o 
  -2  21   1       19.75       21.52      4.90 o 
  -1  21   1       32.13       35.66      5.65 o 
   0  21   1       23.89       31.39      5.93 o 
   1  21   1        2.11        1.41      3.60 o 
   2  21   1       24.41       27.42      7.64 o 
   3  21   1        2.63        7.18      5.91 o 
   4  21   1        1.99        2.07      4.25 o 
   5  21   1        0.74        1.09      9.78 o 
  -5  22   1        0.33        2.15      7.16 o 
  -4  22   1        0.81       -4.51      5.46 o 
  -3  22   1        1.95       -0.49      3.63 o 
  -2  22   1        0.88       -2.40      4.57 o 
  -1  22   1       20.63       26.60      6.36 o 
   0  22   1        8.80       10.96      6.33 o 
   1  22   1       13.67        9.86      4.35 o 
   2  22   1        1.12        7.22      4.39 o 
   3  22   1        0.48       -0.76      5.52 o 
   4  22   1        1.77        6.09      4.61 o 
  -4  23   1        0.00        8.05      7.94 o 
  -3  23   1        0.30       -0.26      4.12 o 
  -2  23   1        5.32        8.38      4.75 o 
  -1  23   1        6.92       10.06      4.63 o 
   0  23   1        9.79        8.17      4.35 o 
   1  23   1        1.00       -0.45      4.05 o 
   2  23   1        7.11        6.22      5.49 o 
   3  23   1        0.02       -2.01      5.60 o 
  -3  24   1        5.33       10.24      7.35 o 
  -2  24   1        0.52       -1.51      4.34 o 
  -1  24   1        1.06       -0.12      4.37 o 
   0  24   1        0.04        1.08      4.31 o 
   1  24   1        1.38       -0.08      4.32 o 
   2  24   1        1.03       -0.51      4.28 o 
   0  25   1        0.16       -2.92      4.54 o 
 -10   0   2        4.05        1.44      4.95 o 
  -8   0   2      109.06      102.62      9.83 o 
  -6   0   2      421.17      457.22     16.73 o 
  -4   0   2       32.96       40.75      3.15 o 
  -2   0   2        4.91        5.61      1.09 o 
   0   0   2     2838.63     2746.88     41.21 o 
   2   0   2     1847.56     1956.13     38.27 o 
   4   0   2      212.59      242.84     11.31 o 
   6   0   2       64.88       48.89      7.25 o 
   8   0   2        0.00       -1.74      4.68 o 
 -10   1   2        0.19       -3.19      3.19 o 
  -9   1   2        3.90        2.25      3.11 o 
  -8   1   2       50.24       48.47      9.67 o 
  -7   1   2      133.14      132.19     10.03 o 
  -6   1   2        0.50        0.80      1.78 o 
  -5   1   2        1.68       -0.35      0.93 o 
  -4   1   2       66.98       61.15      2.06 o 
  -3   1   2       43.59       38.30      1.59 o 
  -2   1   2      482.95      462.46      5.39 o 
  -1   1   2    12680.52    12764.95    124.12 o 
   0   1   2     1550.38     1512.91     12.43 o 
   1   1   2       64.81       67.28      1.48 o 
   2   1   2      949.70     1049.93     11.26 o 
   3   1   2     1101.85     1144.37     12.54 o 
   4   1   2      213.63      226.46      6.51 o 
   5   1   2        0.05       -0.86      1.87 o 
   6   1   2       55.52       54.32      5.27 o 
   7   1   2        6.12        5.10      3.30 o 
   8   1   2        9.08       19.44      8.76 o 
   9   1   2        1.77        6.23      6.55 o 
 -10   2   2        0.91        2.24      3.68 o 
  -9   2   2        3.19        0.31      3.32 o 
  -8   2   2        1.41        0.57      3.10 o 
  -7   2   2       39.41       42.28      4.57 o 
  -6   2   2        9.27       10.85      4.52 o 
  -5   2   2       13.92       13.01      1.29 o 
  -4   2   2      159.71      169.10      3.46 o 
  -3   2   2      113.24      119.29      2.46 o 
  -2   2   2       29.67       27.37      1.24 o 
  -1   2   2    14801.78    14307.20    123.06 o 
   0   2   2      407.53      434.94      4.40 o 
   1   2   2        5.41        4.89      0.57 o 
   2   2   2     2825.63     2958.94     28.26 o 
   3   2   2      191.71      212.66      6.18 o 
   4   2   2      368.17      385.58      6.64 o 
   5   2   2        7.09        8.34      2.65 o 
   6   2   2        5.13        3.14      2.82 o 
   7   2   2        0.65       -2.50      2.50 o 
   8   2   2        0.80        1.07      3.24 o 
   9   2   2       32.20       34.92      6.30 o 
 -10   3   2        0.26        0.00      3.56 o 
  -9   3   2        4.76        6.34      3.47 o 
  -8   3   2        2.15        3.73      2.93 o 
  -7   3   2       59.28       60.70      5.03 o 
  -6   3   2        2.00       -0.75      1.70 o 
  -5   3   2        8.96        6.95      1.10 o 
  -4   3   2      238.67      251.37      4.07 o 
  -3   3   2        1.21        1.03      0.93 o 
  -2   3   2       23.47       29.23      1.26 o 
  -1   3   2    19814.54    19168.11    166.83 o 
   0   3   2      845.16      866.40      8.46 o 
   1   3   2       93.84       91.69      1.61 o 
   2   3   2      224.17      272.34      4.13 o 
   3   3   2        1.51        1.98      0.83 o 
   4   3   2        7.47        7.72      1.59 o 
   5   3   2        3.21        1.36      2.69 o 
   6   3   2      276.62      256.45     20.26 o 
   7   3   2        5.08        4.82      3.18 o 
   8   3   2        1.94        3.92      3.66 o 
   9   3   2        2.25        3.12      4.14 o 
 -10   4   2        0.05        0.91      3.69 o 
  -9   4   2        0.55       -1.23      2.72 o 
  -8   4   2        3.67        0.71      2.98 o 
  -7   4   2       18.45       14.81      2.89 o 
  -6   4   2        0.17        1.08      1.28 o 
  -5   4   2      196.18      194.08      5.00 o 
  -4   4   2     1006.38      996.88     10.87 o 
  -3   4   2      885.71      804.04      8.87 o 
  -2   4   2        1.24        0.03      1.12 o 
  -1   4   2    12862.17    12063.83    105.72 o 
   0   4   2       12.72       14.76      1.01 o 
   1   4   2      275.21      264.17      3.41 o 
   2   4   2      296.91      287.80      5.05 o 
   3   4   2      265.19      294.11      4.73 o 
   4   4   2       44.71       47.44      2.81 o 
   5   4   2       30.43       33.99      3.99 o 
   6   4   2      229.85      226.36      9.31 o 
   7   4   2        6.61       10.06      3.74 o 
   8   4   2        6.31        0.29      3.29 o 
   9   4   2        0.07       -0.79      3.90 o 
 -10   5   2        0.96        1.38      3.85 o 
  -9   5   2        0.05       -2.30      2.65 o 
  -8   5   2        3.43        5.07      2.74 o 
  -7   5   2        4.91        3.19      2.15 o 
  -6   5   2       14.00       17.35      1.95 o 
  -5   5   2       51.70       57.46      2.41 o 
  -4   5   2     1253.45     1258.77     13.25 o 
  -3   5   2        5.19        3.76      0.84 o 
  -2   5   2      362.17      362.39      5.04 o 
  -1   5   2        1.16        1.86      0.88 o 
   0   5   2      310.93      269.97      4.86 o 
   1   5   2      219.72      216.32      3.11 o 
   2   5   2      765.02      780.68      8.31 o 
   3   5   2      532.80      527.01      8.76 o 
   4   5   2       16.67       16.63      2.04 o 
   5   5   2       36.75       46.40      4.47 o 
   6   5   2       18.93       25.80      5.64 o 
   7   5   2        1.48        0.03      3.96 o 
   8   5   2        0.97       -3.17      3.17 o 
   9   5   2        0.33       -4.00      4.00 o 
 -10   6   2        3.68       10.90      4.51 o 
  -9   6   2        0.71       -2.87      2.87 o 
  -8   6   2       14.50       10.36      3.10 o 
  -7   6   2       13.19       18.05      3.62 o 
  -6   6   2        5.02        7.58      1.68 o 
  -5   6   2        6.79        4.42      1.37 o 
  -4   6   2        5.65        6.96      1.42 o 
  -3   6   2     1166.60     1130.93     11.91 o 
  -2   6   2      716.84      642.48      7.74 o 
  -1   6   2       40.78       30.47      1.52 o 
   0   6   2     1872.12     1791.58     18.03 o 
   1   6   2       45.59       42.83      1.89 o 
   2   6   2       23.53       23.08      1.14 o 
   3   6   2       88.10      100.37      2.85 o 
   4   6   2      132.09      127.79      4.39 o 
   5   6   2        0.05       -0.99      2.07 o 
   6   6   2        0.03        3.89      3.02 o 
   7   6   2       54.71       60.66      6.06 o 
   8   6   2        0.13       -0.73      3.29 o 
   9   6   2        1.06        4.87      4.41 o 
 -10   7   2        1.50       -3.72      3.72 o 
  -9   7   2        0.18        2.16      3.06 o 
  -8   7   2        4.89        5.37      3.30 o 
  -7   7   2       64.50       66.63      4.48 o 
  -6   7   2        2.23        2.71      1.41 o 
  -5   7   2        1.44        1.80      1.26 o 
  -4   7   2      164.20      144.96      3.77 o 
  -3   7   2       14.98       14.65      1.16 o 
  -2   7   2        9.00       12.03      1.19 o 
  -1   7   2       46.82       50.94      1.97 o 
   0   7   2      546.11      534.24      7.95 o 
   1   7   2        2.94        4.33      0.78 o 
   2   7   2        0.22       -0.32      0.88 o 
   3   7   2       20.66       24.91      1.70 o 
   4   7   2       19.63       14.96      2.70 o 
   5   7   2       10.00        6.32      2.63 o 
   6   7   2      150.34      134.57      7.50 o 
   7   7   2        1.56        0.12      3.07 o 
   8   7   2        0.56        0.56      3.31 o 
   9   7   2        1.47        2.87      4.33 o 
 -10   8   2        0.29        0.31      4.01 o 
  -9   8   2        3.47       -2.80      2.80 o 
  -8   8   2        2.63        2.28      2.59 o 
  -7   8   2       13.95       10.22      2.72 o 
  -6   8   2        0.07       -0.05      1.40 o 
  -5   8   2      110.49      127.29      3.98 o 
  -4   8   2      198.36      192.94      3.85 o 
  -3   8   2       24.60       29.68      2.07 o 
  -2   8   2      315.86      298.64      5.08 o 
  -1   8   2       83.42       80.72      2.14 o 
   0   8   2       31.18       34.25      2.34 o 
   1   8   2      783.50      748.74      7.72 o 
   2   8   2      227.36      262.80      4.31 o 
   3   8   2       92.35       97.20      2.46 o 
   4   8   2       37.07       45.15      3.07 o 
   5   8   2       21.88       24.80      2.88 o 
   6   8   2       15.80       15.78      3.71 o 
   7   8   2        4.29        0.96      3.06 o 
   8   8   2        0.39        1.98      3.63 o 
   9   8   2        0.20       -1.31      3.95 o 
 -10   9   2        0.32       -0.98      4.07 o 
  -9   9   2        0.37        0.07      5.81 o 
  -8   9   2       21.84       12.22      3.29 o 
  -7   9   2        2.93        1.95      3.18 o 
  -6   9   2       37.00       50.41      3.09 o 
  -5   9   2        0.58       -0.67      1.28 o 
  -4   9   2      108.74      105.39      2.72 o 
  -3   9   2       11.78       13.73      1.42 o 
  -2   9   2       95.44      105.09      2.89 o 
  -1   9   2      710.08      691.80      9.96 o 
   0   9   2      486.75      518.28      6.52 o 
   1   9   2        0.08        0.95      0.86 o 
   2   9   2      234.42      248.39      3.79 o 
   3   9   2      402.47      389.01      6.14 o 
   4   9   2       54.31       57.25      3.12 o 
   5   9   2       23.34       18.40      3.21 o 
   6   9   2        0.05       -2.18      2.58 o 
   7   9   2        0.86       -0.95      3.07 o 
   8   9   2        1.18        2.68      4.13 o 
 -10  10   2        1.04        2.30      6.61 o 
  -9  10   2        6.02        4.53      3.85 o 
  -8  10   2        0.43        0.58      2.71 o 
  -7  10   2       24.19       24.11      3.35 o 
  -6  10   2       38.93       39.17      2.90 o 
  -5  10   2       54.23       57.20      3.32 o 
  -4  10   2      107.29      109.29      3.19 o 
  -3  10   2      134.96      145.19      4.37 o 
  -2  10   2       25.76       29.34      1.77 o 
  -1  10   2      383.81      347.64      5.59 o 
   0  10   2      699.96      809.12     12.70 o 
   1  10   2       96.14       96.74      2.27 o 
   2  10   2       35.44       34.33      1.93 o 
   3  10   2      114.75      103.29      4.12 o 
   4  10   2       26.15       25.06      2.45 o 
   5  10   2        8.34        5.61      1.92 o 
   6  10   2        0.18        0.22      3.25 o 
   7  10   2        0.34       -0.23      3.19 o 
   8  10   2        0.06        3.22      3.80 o 
  -9  11   2        0.17        2.34      5.03 o 
  -8  11   2        0.01       -0.72      4.23 o 
  -7  11   2       24.59       20.87      4.20 o 
  -6  11   2        0.94       -1.44      1.44 o 
  -5  11   2       16.50       15.47      2.11 o 
  -4  11   2       43.81       52.64      3.42 o 
  -3  11   2        0.67        0.33      1.02 o 
  -2  11   2       63.39       60.29      2.72 o 
  -1  11   2        1.45        3.57      1.14 o 
   0  11   2       68.47       75.25      2.69 o 
   1  11   2       16.63       17.19      1.46 o 
   2  11   2       78.23       73.31      2.68 o 
   3  11   2      451.41      473.50      7.30 o 
   4  11   2       75.88       71.89      3.64 o 
   5  11   2        9.80       13.23      2.27 o 
   6  11   2        0.82        0.13      2.52 o 
   7  11   2        0.27       -2.49      2.49 o 
   8  11   2        0.64        1.35      3.22 o 
  -9  12   2        0.50        4.62      6.40 o 
  -8  12   2        5.10        4.29      4.80 o 
  -7  12   2       19.58       12.32      3.06 o 
  -6  12   2        2.03        3.19      2.33 o 
  -5  12   2        8.75        4.53      2.26 o 
  -4  12   2       32.09       27.12      2.99 o 
  -3  12   2      454.93      441.00      6.40 o 
  -2  12   2      297.28      303.39      5.44 o 
  -1  12   2      258.38      264.30      5.71 o 
   0  12   2       16.59       17.50      1.65 o 
   1  12   2        0.61       -0.84      1.17 o 
   2  12   2       12.19       10.13      1.75 o 
   3  12   2      396.78      407.76      7.78 o 
   4  12   2        5.19        6.60      1.94 o 
   5  12   2        0.91       -1.69      1.69 o 
   6  12   2        4.65        4.25      2.56 o 
   7  12   2        0.01        4.01      2.97 o 
   8  12   2        0.01        2.74      5.75 o 
  -9  13   2        0.32       -0.21      5.89 o 
  -8  13   2        1.24        2.71      4.84 o 
  -7  13   2        7.06        5.02      3.47 o 
  -6  13   2       11.99       13.76      3.70 o 
  -5  13   2       27.46       33.35      3.45 o 
  -4  13   2       63.06       60.41      5.70 o 
  -3  13   2      101.97      103.09      3.45 o 
  -2  13   2       97.82      106.55      3.36 o 
  -1  13   2       62.29       76.86      2.98 o 
   0  13   2       22.37       26.05      2.34 o 
   1  13   2       14.19       15.26      2.42 o 
   2  13   2        8.71        7.95      1.79 o 
   3  13   2       34.87       36.93      5.12 o 
   4  13   2       34.82       34.49      6.06 o 
   5  13   2       12.56       16.90      3.10 o 
   6  13   2       10.93       10.96      3.81 o 
   7  13   2        0.02       -1.64      4.18 o 
   8  13   2        2.10        9.12      4.43 o 
  -9  14   2        0.87        4.33      6.28 o 
  -8  14   2        0.56        5.56      5.62 o 
  -7  14   2        0.11        2.35      3.40 o 
  -6  14   2        2.23        1.85      3.13 o 
  -5  14   2      134.13      143.06      5.93 o 
  -4  14   2       14.18       18.94      2.13 o 
  -3  14   2        0.22        0.03      1.39 o 
  -2  14   2       64.92       60.76      3.08 o 
  -1  14   2       27.82       26.76      2.45 o 
   0  14   2       31.37       26.30      2.77 o 
   1  14   2        9.17        9.37      2.17 o 
   2  14   2       16.93       17.58      2.72 o 
   3  14   2       50.71       49.19      3.92 o 
   4  14   2        1.93        4.71      2.71 o 
   5  14   2       12.12        9.46      3.77 o 
   6  14   2        3.49        9.61      3.84 o 
   7  14   2        2.27        3.73      3.57 o 
  -8  15   2        0.22       -1.97      4.84 o 
  -7  15   2        0.51       -2.98      2.98 o 
  -6  15   2        9.18       14.59      3.96 o 
  -5  15   2       20.72       20.87      4.60 o 
  -4  15   2      106.09      117.00      4.64 o 
  -3  15   2      303.00      295.07      6.70 o 
  -2  15   2        2.26        5.75      1.87 o 
  -1  15   2        3.68        2.37      1.64 o 
   0  15   2       54.11       51.93      4.73 o 
   1  15   2       63.47       67.67      4.09 o 
   2  15   2       15.62       13.17      2.30 o 
   3  15   2       79.51       88.68      5.75 o 
   4  15   2       16.81       24.29      3.46 o 
   5  15   2        0.94        2.20      2.63 o 
   6  15   2        4.19       -1.07      3.17 o 
   7  15   2        0.25        3.94      3.78 o 
  -8  16   2        0.59        7.27      6.12 o 
  -7  16   2        5.27        6.36      3.20 o 
  -6  16   2        0.46        2.25      2.74 o 
  -5  16   2       21.28       28.09      3.61 o 
  -4  16   2       57.54       63.91      4.04 o 
  -3  16   2      149.04      148.55      4.99 o 
  -2  16   2        0.41        0.75      1.70 o 
  -1  16   2        5.38        4.81      1.99 o 
   0  16   2       54.79       46.41      5.38 o 
   1  16   2       10.88       10.24      2.57 o 
   2  16   2       20.48       19.07      2.57 o 
   3  16   2       49.34       54.17      4.33 o 
   4  16   2       14.22       12.82      3.47 o 
   5  16   2        3.76        5.76      2.90 o 
   6  16   2        5.84        6.77      3.89 o 
   7  16   2        4.71       12.85      7.02 o 
  -8  17   2        0.21        3.05      6.22 o 
  -7  17   2        1.68        3.40      3.18 o 
  -6  17   2        0.94        2.62      2.83 o 
  -5  17   2       61.62       74.59      5.06 o 
  -4  17   2        2.87        4.47      2.04 o 
  -3  17   2        7.75        6.83      2.50 o 
  -2  17   2        4.49        2.79      2.19 o 
  -1  17   2       11.53        9.77      2.79 o 
   0  17   2       12.78        5.91      2.38 o 
   1  17   2       32.60       26.37      4.18 o 
   2  17   2        0.62        1.25      2.28 o 
   3  17   2        6.80       11.26      4.82 o 
   4  17   2        3.03        2.63      3.50 o 
   5  17   2        0.01       -1.46      3.46 o 
   6  17   2        0.73       -2.67      4.88 o 
  -7  18   2        0.00        6.66      4.54 o 
  -6  18   2        1.63        2.34      4.92 o 
  -5  18   2       56.66       44.76      8.52 o 
  -4  18   2       18.25       23.00      4.49 o 
  -3  18   2        0.16        1.18      3.04 o 
  -2  18   2       16.46       22.60      4.20 o 
  -1  18   2        3.97        4.43      3.21 o 
   0  18   2       43.77       41.98      5.18 o 
   1  18   2       43.27       47.40      6.47 o 
   2  18   2       78.33       85.56      7.68 o 
   3  18   2        1.59        2.70      3.37 o 
   4  18   2        1.49        6.51      3.69 o 
   5  18   2        3.03        1.66      5.01 o 
   6  18   2        0.01       -4.64      4.64 o 
  -7  19   2        2.18        8.25      4.49 o 
  -6  19   2        5.99        4.08      6.24 o 
  -5  19   2        6.30        4.62      6.03 o 
  -4  19   2       10.81       11.14      6.26 o 
  -3  19   2       12.08        8.72      5.65 o 
  -2  19   2        0.90       -2.75      2.76 o 
  -1  19   2        9.98        6.08      3.41 o 
   0  19   2       10.38       11.18      3.73 o 
   1  19   2       18.97       17.16      4.36 o 
   2  19   2       30.96       26.42      4.59 o 
   3  19   2        7.74        3.90      3.56 o 
   4  19   2        6.50        9.08      8.11 o 
   5  19   2        0.37       -3.45      5.89 o 
  -6  20   2        0.00       -1.19      5.93 o 
  -5  20   2        0.02       -2.65      5.99 o 
  -4  20   2        0.29        4.39      5.85 o 
  -3  20   2        8.86        5.19      7.23 o 
  -2  20   2        0.73        2.29      3.46 o 
  -1  20   2        5.45        3.52      3.66 o 
   0  20   2       53.95       61.75     10.88 o 
   1  20   2        0.76        4.32      3.43 o 
   2  20   2        1.45        2.91      3.47 o 
   3  20   2        2.55       10.69      6.24 o 
   4  20   2        0.79        0.05      3.99 o 
   5  20   2        0.59       -1.74      4.22 o 
  -6  21   2        1.91       -0.57      6.53 o 
  -5  21   2        1.04        0.23      6.26 o 
  -4  21   2        0.19        4.62      5.99 o 
  -3  21   2       10.94       15.67      5.94 o 
  -2  21   2        3.62        3.48      4.03 o 
  -1  21   2        5.18        5.76      5.32 o 
   0  21   2       12.64       11.29      4.40 o 
   1  21   2        2.83        3.48      4.17 o 
   2  21   2        1.84        2.65      3.73 o 
   3  21   2        4.33        5.64      6.05 o 
   4  21   2        7.95        7.84      8.88 o 
  -5  22   2        2.04        0.51      6.59 o 
  -4  22   2        0.64        4.72      6.71 o 
  -3  22   2        3.62        2.97      5.27 o 
  -2  22   2        0.26       -1.84      3.80 o 
  -1  22   2        6.49        3.92      4.20 o 
   0  22   2        1.12        4.94      4.14 o 
   1  22   2        3.79       -1.71      3.50 o 
   2  22   2       12.72        6.45      4.16 o 
   3  22   2        0.38        2.54      5.99 o 
   4  22   2        0.32       -5.25      6.24 o 
  -4  23   2        0.51        0.66      6.61 o 
  -3  23   2        1.98        5.27      4.65 o 
  -2  23   2        4.74       -0.27      6.95 o 
  -1  23   2        8.85        4.12      4.34 o 
   0  23   2        1.04        1.87      3.98 o 
   1  23   2        0.04       -0.17      3.92 o 
   2  23   2        0.26       -0.21      5.87 o 
   3  23   2        0.04       -0.78      6.12 o 
  -3  24   2        0.00       -3.68      4.24 o 
  -2  24   2        4.93       12.44      4.91 o 
  -1  24   2        2.66        7.81      4.88 o 
   0  24   2        0.03       -3.66      3.66 o 
   1  24   2        0.69       -1.52      4.00 o 
 -11   0   3        0.07        4.10      5.83 o 
  -9   0   3        7.89       15.06      5.95 o 
  -7   0   3       60.16       63.85      7.02 o 
  -5   0   3        0.28        1.62      2.67 o 
  -3   0   3       68.34       72.03      4.75 o 
  -1   0   3     4302.41     4140.77     47.96 o 
   1   0   3      915.10     1057.50     11.38 o 
   3   0   3      239.33      275.88      5.96 o 
   5   0   3        9.51       12.81      4.84 o 
   7   0   3        0.07       -3.92      3.92 o 
   9   0   3       15.27       21.65      8.62 o 
 -11   1   3        0.89       -3.69      3.69 o 
 -10   1   3        0.12       -3.62      5.96 o 
  -9   1   3        1.20       -2.88      2.88 o 
  -8   1   3      262.70      291.73     15.36 o 
  -7   1   3       63.24       55.29      5.73 o 
  -6   1   3        7.11        5.29      1.53 o 
  -5   1   3       99.15      106.51      3.00 o 
  -4   1   3      290.32      296.98      4.67 o 
  -3   1   3      175.24      182.54      3.06 o 
  -2   1   3     1225.88     1285.15     13.40 o 
  -1   1   3     8002.09     8039.13     64.28 o 
   0   1   3     1143.50     1122.09      9.96 o 
   1   1   3      597.51      639.76      5.99 o 
   2   1   3     1617.09     1826.20     16.77 o 
   3   1   3      105.47      111.34      2.57 o 
   4   1   3        0.69        0.54      2.44 o 
   5   1   3        1.49        1.90      2.69 o 
   6   1   3        3.34        2.37      2.84 o 
   7   1   3        0.09        2.39      3.46 o 
   8   1   3        2.32        6.27      4.50 o 
   9   1   3        3.10        8.69      5.21 o 
 -11   2   3        0.14        0.13      3.83 o 
 -10   2   3        1.12        0.25      3.56 o 
  -9   2   3        3.63        3.94      3.03 o 
  -8   2   3       19.97       18.03      4.08 o 
  -7   2   3        1.64       -0.70      2.04 o 
  -6   2   3        0.04       -1.07      1.07 o 
  -5   2   3       79.03       85.77      2.76 o 
  -4   2   3       18.71       15.23      2.52 o 
  -3   2   3      114.76      109.71      3.59 o 
  -2   2   3       17.46       20.25      1.14 o 
  -1   2   3     5282.01     5116.87     38.98 o 
   0   2   3        1.24        1.46      0.62 o 
   1   2   3      388.51      426.73      4.44 o 
   2   2   3      366.02      389.58      4.92 o 
   3   2   3       11.17       10.82      1.06 o 
   4   2   3        5.22        1.84      2.16 o 
   5   2   3      109.50      114.60      6.71 o 
   6   2   3        1.59       -0.10      2.71 o 
   7   2   3        3.45        4.63      3.53 o 
   8   2   3        8.12       13.63      5.25 o 
   9   2   3        0.33        3.97      5.05 o 
 -11   3   3        1.11        3.22      4.33 o 
 -10   3   3        0.03        0.59      3.49 o 
  -9   3   3        1.10        2.31      2.93 o 
  -8   3   3      138.93      142.96      7.76 o 
  -7   3   3        1.25        1.11      1.97 o 
  -6   3   3        7.52        6.95      1.56 o 
  -5   3   3       45.66       46.71      2.46 o 
  -4   3   3       27.86       32.75      1.67 o 
  -3   3   3      180.26      176.17      3.30 o 
  -2   3   3       65.93       63.27      2.04 o 
  -1   3   3       14.09       23.31      2.03 o 
   0   3   3      383.12      379.50      4.23 o 
   1   3   3      270.24      289.13      3.51 o 
   2   3   3      292.46      310.55      4.05 o 
   3   3   3        3.55        3.53      0.85 o 
   4   3   3       15.07       12.26      2.67 o 
   5   3   3        0.57        1.91      2.63 o 
   6   3   3        1.30        5.03      3.07 o 
   7   3   3        0.64        6.48      3.69 o 
   8   3   3        0.82       -0.30      3.75 o 
 -10   4   3        0.00        2.29      3.64 o 
  -9   4   3        0.23       -2.34      2.34 o 
  -8   4   3       41.08       42.40      4.17 o 
  -7   4   3        0.00        0.08      1.82 o 
  -6   4   3        4.32        2.14      1.42 o 
  -5   4   3      189.36      195.54      3.95 o 
  -4   4   3     1062.48     1040.54     11.53 o 
  -3   4   3        1.91        3.12      0.85 o 
  -2   4   3       31.09       29.44      1.40 o 
  -1   4   3     6089.10     5917.51     48.62 o 
   0   4   3        2.59        1.47      0.70 o 
   1   4   3      538.97      514.31      5.25 o 
   2   4   3      354.87      340.26      4.28 o 
   3   4   3        2.69        1.80      0.91 o 
   4   4   3       30.08       29.64      2.58 o 
   5   4   3       32.25       35.67      4.49 o 
   6   4   3       33.41       38.58      5.02 o 
   7   4   3        8.56       13.71      4.03 o 
   8   4   3        2.96        6.46      4.18 o 
 -10   5   3        0.00        6.24      3.96 o 
  -9   5   3        1.13        3.62      2.93 o 
  -8   5   3       12.79       12.80      3.11 o 
  -7   5   3       16.31       12.72      2.77 o 
  -6   5   3        4.51        2.77      1.49 o 
  -5   5   3      519.46      532.61      7.35 o 
  -4   5   3      146.07      150.68      3.39 o 
  -3   5   3      289.96      277.93      4.39 o 
  -2   5   3        0.16        1.09      0.82 o 
  -1   5   3      419.90      416.99      5.16 o 
   0   5   3       98.82      107.65      2.81 o 
   1   5   3        1.68        0.51      0.67 o 
   2   5   3        5.35        6.92      1.51 o 
   3   5   3       54.87       55.54      2.24 o 
   4   5   3        6.21        4.42      2.26 o 
   5   5   3      297.24      301.96     10.35 o 
   6   5   3      122.55       98.27     10.97 o 
   7   5   3        0.76        0.85      2.99 o 
   8   5   3        0.03        2.71      3.73 o 
 -10   6   3        2.79        1.33      5.01 o 
  -9   6   3        3.29        4.02      3.74 o 
  -8   6   3        0.50        0.62      5.45 o 
  -7   6   3       48.32       53.35      4.02 o 
  -6   6   3       56.28       61.23      3.13 o 
  -5   6   3       73.80       70.21      2.66 o 
  -4   6   3      141.26      145.07      3.28 o 
  -3   6   3      150.91      152.75      3.60 o 
  -2   6   3       71.77       77.83      2.99 o 
  -1   6   3      903.58      916.02     11.48 o 
   0   6   3      170.98      169.55      3.61 o 
   1   6   3        1.40        0.80      0.71 o 
   2   6   3        5.60        8.82      1.19 o 
   3   6   3        6.51        5.73      1.29 o 
   4   6   3       19.53       20.43      2.46 o 
   5   6   3      107.09      107.60      6.63 o 
   6   6   3       44.09       51.71     10.96 o 
   7   6   3        0.34       -2.22      2.87 o 
   8   6   3        0.07       -0.77      3.47 o 
 -10   7   3        0.02        4.34      4.16 o 
  -9   7   3        0.12       -0.74      2.83 o 
  -8   7   3        0.65        2.05      2.53 o 
  -7   7   3        0.28       -0.35      2.03 o 
  -6   7   3       24.50       20.93      2.27 o 
  -5   7   3       77.48       80.85      2.70 o 
  -4   7   3      302.82      310.74      5.07 o 
  -3   7   3      178.65      167.90      3.12 o 
  -2   7   3        3.12        4.23      1.16 o 
  -1   7   3        1.32        0.17      0.88 o 
   0   7   3      162.05      167.59      3.70 o 
   1   7   3      132.65      129.04      2.80 o 
   2   7   3      141.56      141.42      3.34 o 
   3   7   3        1.50        0.58      1.25 o 
   4   7   3       13.85       16.44      2.13 o 
   5   7   3       12.57        8.05      4.90 o 
   6   7   3       12.10        7.89      3.33 o 
   7   7   3        5.47        9.14      6.19 o 
   8   7   3        0.04        0.26      3.74 o 
 -10   8   3        0.00       -1.63      3.64 o 
  -9   8   3        2.47        1.47      3.00 o 
  -8   8   3        0.76        3.04      2.59 o 
  -7   8   3        0.95        5.46      1.90 o 
  -6   8   3       24.84       21.95      2.38 o 
  -5   8   3        5.38        6.40      1.32 o 
  -4   8   3       25.92       32.54      2.66 o 
  -3   8   3       32.53       34.63      1.59 o 
  -2   8   3       50.89       48.04      2.29 o 
  -1   8   3      471.53      490.66      8.07 o 
   0   8   3      390.12      407.38      7.14 o 
   1   8   3        6.52        3.92      0.95 o 
   2   8   3      140.89      131.50      3.29 o 
   3   8   3       20.73       28.29      3.02 o 
   4   8   3       11.94        8.97      2.65 o 
   5   8   3       18.90       13.32      4.43 o 
   6   8   3        0.82       -3.40      3.73 o 
   7   8   3        0.06        1.93      3.34 o 
   8   8   3        1.47        3.78      6.73 o 
 -10   9   3        0.28       -3.86      5.66 o 
  -9   9   3        2.01        0.25      2.93 o 
  -8   9   3        4.10        2.14      6.07 o 
  -7   9   3       55.50       48.23      3.34 o 
  -6   9   3        0.66       -1.10      1.49 o 
  -5   9   3       23.91       26.51      1.92 o 
  -4   9   3      133.32      137.65      3.14 o 
  -3   9   3       34.43       39.20      1.70 o 
  -2   9   3      620.45      585.46      8.81 o 
  -1   9   3      454.30      481.16      6.59 o 
   0   9   3      154.17      165.16      4.33 o 
   1   9   3        2.29        3.05      0.91 o 
   2   9   3       10.26       11.82      1.43 o 
   3   9   3      535.66      514.68     11.02 o 
   4   9   3       50.22       50.05      3.15 o 
   5   9   3        0.26        0.16      2.07 o 
   6   9   3        2.69       -0.92      2.97 o 
   7   9   3        1.35        1.78      3.08 o 
   8   9   3        1.67        0.69      3.12 o 
 -10  10   3        0.31        5.38      6.49 o 
  -9  10   3        1.53        2.97      4.32 o 
  -8  10   3       12.36        8.73      3.88 o 
  -7  10   3        5.66        2.77      2.25 o 
  -6  10   3        0.19       -0.62      2.10 o 
  -5  10   3       13.18        8.79      1.83 o 
  -4  10   3      254.59      243.85      5.04 o 
  -3  10   3        0.05       -0.95      0.95 o 
  -2  10   3        6.85        8.93      1.28 o 
  -1  10   3       19.59       15.14      1.77 o 
   0  10   3        0.07        0.89      1.12 o 
   1  10   3        4.39        4.18      1.23 o 
   2  10   3      347.59      384.81      6.88 o 
   3  10   3      250.46      236.78      6.79 o 
   4  10   3        0.08       -1.38      1.38 o 
   5  10   3        2.69        2.16      2.21 o 
   6  10   3        0.04        0.89      2.48 o 
   7  10   3        0.02        2.77      2.84 o 
   8  10   3        0.13        1.14      3.18 o 
  -9  11   3        1.09        1.54      5.40 o 
  -8  11   3        1.97        2.16      3.36 o 
  -7  11   3        0.42       -1.15      2.10 o 
  -6  11   3        2.35       -0.46      2.05 o 
  -5  11   3        2.21       -0.95      1.42 o 
  -4  11   3      148.09      132.95      3.85 o 
  -3  11   3       96.55       93.11      3.20 o 
  -2  11   3       19.79       19.44      1.76 o 
  -1  11   3       20.82       23.31      2.11 o 
   0  11   3       22.03       16.74      1.58 o 
   1  11   3       21.45       19.01      2.16 o 
   2  11   3       68.02       72.20      3.32 o 
   3  11   3       58.27       63.01      3.99 o 
   4  11   3        2.56       -1.79      1.82 o 
   5  11   3       12.07       12.65      3.56 o 
   6  11   3        1.26       -3.20      3.57 o 
   7  11   3        0.18       -0.07      3.39 o 
   8  11   3        1.89        1.79      5.58 o 
  -9  12   3        0.57        9.09      6.24 o 
  -8  12   3        0.90       -3.14      3.14 o 
  -7  12   3        3.71        3.38      3.68 o 
  -6  12   3       11.94       12.66      3.44 o 
  -5  12   3        3.15        3.20      1.79 o 
  -4  12   3       46.12       46.22      2.65 o 
  -3  12   3       38.88       42.85      2.68 o 
  -2  12   3      179.87      175.89      5.15 o 
  -1  12   3       13.20       11.59      1.80 o 
   0  12   3       18.84       21.82      2.61 o 
   1  12   3        1.64        0.22      1.62 o 
   2  12   3       37.80       40.89      2.82 o 
   3  12   3       25.44       26.99      3.14 o 
   4  12   3       16.34       17.76      2.99 o 
   5  12   3       21.77       28.29      3.64 o 
   6  12   3        0.85        1.89      3.30 o 
   7  12   3        0.89       -1.24      3.47 o 
  -9  13   3        0.97        6.01      6.12 o 
  -8  13   3        0.22       -2.81      4.02 o 
  -7  13   3        1.95        4.16      2.69 o 
  -6  13   3        5.23        2.80      2.56 o 
  -5  13   3        1.09        0.35      3.37 o 
  -4  13   3       63.99       56.16      3.39 o 
  -3  13   3       19.76       22.45      2.30 o 
  -2  13   3       42.39       46.50      3.47 o 
  -1  13   3        7.51       10.30      2.25 o 
   0  13   3       57.34       58.62      4.32 o 
   1  13   3        0.10       -0.87      1.48 o 
   2  13   3       37.64       38.67      2.91 o 
   3  13   3      391.20      380.01      9.59 o 
   4  13   3       12.96       18.17      7.79 o 
   5  13   3       13.46        7.40      2.84 o 
   6  13   3        2.51        3.40      3.43 o 
   7  13   3        0.14       -2.23      3.81 o 
  -9  14   3        0.71        2.38      6.16 o 
  -8  14   3        0.53        1.46      5.27 o 
  -7  14   3        0.13        1.27      2.80 o 
  -6  14   3        2.06        1.94      2.63 o 
  -5  14   3        2.34        5.61      2.52 o 
  -4  14   3      207.97      198.41      4.62 o 
  -3  14   3       82.98       77.85      3.73 o 
  -2  14   3       42.77       39.37      3.47 o 
  -1  14   3        2.29       -1.39      1.49 o 
   0  14   3       16.48       12.70      2.36 o 
   1  14   3        2.57        3.03      1.80 o 
   2  14   3       21.10       21.89      2.58 o 
   3  14   3       71.39       72.98      4.69 o 
   4  14   3        3.02        2.90      2.88 o 
   5  14   3        4.79        5.14      2.78 o 
   6  14   3        6.76        9.67      6.08 o 
   7  14   3        0.30        1.83      3.91 o 
  -8  15   3        1.05        3.92      5.50 o 
  -7  15   3        0.81        2.45      5.47 o 
  -6  15   3       21.31       27.68      6.89 o 
  -5  15   3        0.06       -1.86      1.86 o 
  -4  15   3       89.62      106.59      6.46 o 
  -3  15   3       21.46       26.37      2.79 o 
  -2  15   3        5.34        1.43      1.70 o 
  -1  15   3       11.89        8.78      2.26 o 
   0  15   3       19.82        8.20      3.15 o 
   1  15   3        9.28       12.47      2.56 o 
   2  15   3       27.23       23.27      2.75 o 
   3  15   3        0.06       -2.02      2.02 o 
   4  15   3       84.70      101.09      5.79 o 
   5  15   3        6.60        1.64      2.64 o 
   6  15   3       16.68       30.40      7.14 o 
  -8  16   3        0.51        2.52      5.68 o 
  -7  16   3        1.38        1.99      3.85 o 
  -6  16   3       41.35       35.70      4.27 o 
  -5  16   3      102.78      127.46      8.26 o 
  -4  16   3        0.14       -1.19      2.00 o 
  -3  16   3        1.75        4.13      2.28 o 
  -2  16   3        5.54        2.46      2.12 o 
  -1  16   3        3.75        1.08      2.02 o 
   0  16   3        9.78        7.04      2.33 o 
   1  16   3       87.77       97.56      6.88 o 
   2  16   3        1.13       -0.15      1.85 o 
   3  16   3        0.00       -0.41      2.36 o 
   4  16   3        4.36        8.57      2.86 o 
   5  16   3       21.25       26.82      4.17 o 
   6  16   3        3.80        7.57      4.18 o 
  -8  17   3        0.77        9.79      6.26 o 
  -7  17   3        0.06       -1.16      3.01 o 
  -6  17   3       10.42       17.04      4.44 o 
  -5  17   3       11.20       20.40      4.29 o 
  -4  17   3        1.02       -0.86      2.39 o 
  -3  17   3        1.82        1.89      2.56 o 
  -2  17   3        5.06        2.87      2.27 o 
  -1  17   3        2.44        3.56      2.70 o 
   0  17   3        1.48        1.94      2.21 o 
   1  17   3       20.78       16.80      5.31 o 
   2  17   3       12.47       11.88      2.90 o 
   3  17   3        0.89        4.56      2.84 o 
   4  17   3        0.02        0.50      2.78 o 
   5  17   3        0.11        0.16      2.98 o 
   6  17   3        0.26        5.59      6.19 o 
  -7  18   3        0.00        0.27      6.87 o 
  -6  18   3        0.84        5.62      3.91 o 
  -5  18   3        2.08        4.83      3.71 o 
  -4  18   3        1.86        5.78      2.71 o 
  -3  18   3        3.28        4.48      2.55 o 
  -2  18   3        4.14        5.40      2.58 o 
  -1  18   3       35.51       43.97      7.69 o 
   0  18   3        2.39        2.15      2.36 o 
   1  18   3        4.85       -1.70      3.34 o 
   2  18   3        7.24        4.53      2.68 o 
   3  18   3        7.72        9.61      3.80 o 
   4  18   3        0.02       -3.56      5.64 o 
   5  18   3        0.48        5.10      5.62 o 
  -7  19   3        0.55       -2.50      6.34 o 
  -6  19   3        2.87        1.91      6.03 o 
  -5  19   3       17.81       21.47      7.18 o 
  -4  19   3        4.42        0.39      3.22 o 
  -3  19   3        5.88        8.41      3.77 o 
  -2  19   3        0.11        1.47      7.22 o 
  -1  19   3       56.17       58.88      6.02 o 
   0  19   3       42.85       33.53      5.70 o 
   1  19   3       68.03       68.82      8.02 o 
   2  19   3        9.06        3.83      3.34 o 
   3  19   3        4.54        0.51      3.97 o 
   4  19   3        0.47       -2.79      3.74 o 
   5  19   3        1.27        3.49      4.27 o 
  -6  20   3        0.07       -5.83      5.97 o 
  -5  20   3        9.59       12.13      6.92 o 
  -4  20   3        9.38        6.92      7.54 o 
  -3  20   3       21.94       24.37      4.80 o 
  -2  20   3        0.54        0.36      4.25 o 
  -1  20   3        1.41        6.06      3.71 o 
   0  20   3        1.20        2.85      4.85 o 
   1  20   3       64.67       66.38     13.93 o 
   2  20   3       19.56       23.21      7.25 o 
   3  20   3       10.60       16.07      6.83 o 
   4  20   3        3.10        6.44      4.60 o 
  -6  21   3        0.11       -6.08      6.08 o 
  -5  21   3        2.78        3.78      6.47 o 
  -4  21   3        2.88        5.46      4.06 o 
  -3  21   3        2.48        7.51      4.15 o 
  -2  21   3        3.81        4.21      4.82 o 
  -1  21   3        2.96        1.86      3.53 o 
   0  21   3        2.34        0.95      3.53 o 
   1  21   3       24.87       17.58     10.21 o 
   2  21   3        1.23        1.29      5.46 o 
   3  21   3        0.49       -0.76      5.93 o 
   4  21   3        0.02       -1.01      4.49 o 
  -5  22   3        0.14       -0.90      6.44 o 
  -4  22   3        1.75       10.57      6.40 o 
  -3  22   3        4.26       -1.19      3.97 o 
  -2  22   3        5.73        2.94      3.72 o 
  -1  22   3        5.89        6.27      4.08 o 
   0  22   3        4.25        0.54      3.66 o 
   1  22   3        0.01        5.26      3.91 o 
   2  22   3        2.75        1.19      5.42 o 
   3  22   3        0.12        7.57      7.39 o 
  -4  23   3        0.05        5.73      6.83 o 
  -3  23   3        4.79       13.36      4.98 o 
  -2  23   3        0.21        5.02      4.14 o 
  -1  23   3        0.43        5.55      4.36 o 
   0  23   3        0.00       -1.42      4.01 o 
   1  23   3        1.56        1.50      3.78 o 
   2  23   3        6.57       14.00      7.76 o 
  -2  24   3        0.12        0.67      4.49 o 
  -1  24   3        0.08       -1.81      4.03 o 
   0  24   3        0.10       -1.25      4.12 o 
 -10   0   4        1.55        2.79      4.72 o 
  -8   0   4       20.73       22.68      5.69 o 
  -6   0   4       32.05       40.17      2.94 o 
  -4   0   4        1.31        1.88      1.28 o 
  -2   0   4      242.58      237.11      5.14 o 
   0   0   4        0.60        2.92      1.09 o 
   2   0   4      492.51      504.38      7.15 o 
   4   0   4       24.39       30.33      5.75 o 
   6   0   4        0.00       -3.55      4.10 o 
   8   0   4        1.27        0.78      6.20 o 
 -11   1   4        0.25       -3.46      3.46 o 
 -10   1   4        1.33        5.32      3.81 o 
  -9   1   4        2.96        0.95      2.83 o 
  -8   1   4      152.23      155.06      6.64 o 
  -7   1   4        2.44        0.73      1.92 o 
  -6   1   4       11.99       10.42      1.52 o 
  -5   1   4       64.76       66.64      2.31 o 
  -4   1   4        0.33        0.49      0.78 o 
  -3   1   4      369.74      360.55      4.88 o 
  -2   1   4       73.17       71.31      2.09 o 
  -1   1   4      904.12      933.50      8.73 o 
   0   1   4       11.94       11.64      1.09 o 
   1   1   4      114.72      104.56      1.91 o 
   2   1   4      850.33      958.34      8.44 o 
   3   1   4        3.54        2.46      0.88 o 
   4   1   4        0.72       -0.66      2.10 o 
   5   1   4        3.99        4.16      3.12 o 
   6   1   4        6.88        3.59      3.42 o 
   7   1   4        0.34       -0.29      6.62 o 
   8   1   4       10.49       16.17      5.52 o 
 -11   2   4        0.28        0.31      4.92 o 
 -10   2   4        0.16       -0.85      5.39 o 
  -9   2   4        5.79        7.30      3.16 o 
  -8   2   4       47.64       59.97      4.65 o 
  -7   2   4        0.04       -1.77      1.79 o 
  -6   2   4       40.10       42.12      2.26 o 
  -5   2   4      143.88      159.55      3.69 o 
  -4   2   4        0.04        0.88      0.80 o 
  -3   2   4       58.30       54.65      1.91 o 
  -2   2   4     2352.15     2316.50     20.30 o 
  -1   2   4      316.59      294.45      3.87 o 
   0   2   4       20.99       21.60      1.20 o 
   1   2   4      366.05      393.76      4.54 o 
   2   2   4       30.92       41.07      1.47 o 
   3   2   4       64.69       70.76      2.34 o 
   4   2   4       64.69       78.62     11.70 o 
   5   2   4       25.11       25.57      4.39 o 
   6   2   4       67.34       65.75      6.43 o 
   7   2   4       11.29        8.94      4.30 o 
   8   2   4        1.41        3.80      4.60 o 
 -11   3   4        0.80        1.09      4.09 o 
 -10   3   4        0.02       -1.89      5.49 o 
  -9   3   4        0.65        0.29      2.73 o 
  -8   3   4      120.24      132.50      6.23 o 
  -7   3   4        1.22        4.62      2.15 o 
  -6   3   4       24.45       24.32      2.30 o 
  -5   3   4      412.04      406.99      6.30 o 
  -4   3   4      147.05      132.36      3.70 o 
  -3   3   4       34.89       34.28      1.59 o 
  -2   3   4      910.40      865.76      8.89 o 
  -1   3   4       42.08       41.61      1.58 o 
   0   3   4       31.52       31.43      1.38 o 
   1   3   4        0.75        1.31      0.67 o 
   2   3   4      195.91      219.78      3.39 o 
   3   3   4        0.17        0.34      1.17 o 
   4   3   4        1.18        4.70      2.50 o 
   5   3   4       52.16       57.20      5.57 o 
   6   3   4        0.57       -1.86      3.30 o 
   7   3   4        0.00        7.57      5.99 o 
   8   3   4        2.67        7.03      7.34 o 
 -11   4   4        0.15        6.85      4.32 o 
 -10   4   4        0.06       -0.12      3.32 o 
  -9   4   4        0.00        2.07      2.79 o 
  -8   4   4       14.86       14.22      3.03 o 
  -7   4   4        0.24        2.87      2.01 o 
  -6   4   4       22.12       26.93      2.00 o 
  -5   4   4       67.48       71.85      2.64 o 
  -4   4   4      123.01      113.88      2.98 o 
  -3   4   4      164.32      148.88      3.26 o 
  -2   4   4      403.46      427.16      5.02 o 
  -1   4   4     1693.57     1655.55     15.26 o 
   0   4   4      765.23      775.33      8.64 o 
   1   4   4       38.78       36.99      1.39 o 
   2   4   4        3.86        4.52      1.18 o 
   3   4   4        0.25       -1.07      1.07 o 
   4   4   4       15.50       19.61      2.87 o 
   5   4   4      251.37      264.80     16.44 o 
   6   4   4        0.21       -0.28      3.12 o 
   7   4   4        1.77        0.52      3.61 o 
   8   4   4        0.63        0.13      4.38 o 
 -10   5   4        0.16       -0.68      3.47 o 
  -9   5   4        3.85        3.60      2.79 o 
  -8   5   4        2.37        2.15      2.64 o 
  -7   5   4        0.13       -1.58      1.66 o 
  -6   5   4       79.57       74.88      2.85 o 
  -5   5   4        4.22        4.51      1.25 o 
  -4   5   4        2.29        2.02      0.95 o 
  -3   5   4       31.37       30.45      1.66 o 
  -2   5   4      248.63      215.53      6.03 o 
  -1   5   4      483.60      478.29      6.20 o 
   0   5   4        2.47        1.03      0.79 o 
   1   5   4       33.09       33.31      1.42 o 
   2   5   4       49.47       47.19      2.05 o 
   3   5   4       10.66        9.41      1.71 o 
   4   5   4       27.34       24.04      3.89 o 
   5   5   4       30.78       32.07      4.33 o 
   6   5   4        5.57        0.18      3.09 o 
   7   5   4        1.07        3.37      3.66 o 
   8   5   4        1.36       -3.76      3.76 o 
 -10   6   4        0.28       14.28      4.39 o 
  -9   6   4        3.46        5.61      3.24 o 
  -8   6   4        3.47        0.42      2.37 o 
  -7   6   4        8.23        7.49      1.96 o 
  -6   6   4        2.84        1.59      1.91 o 
  -5   6   4       14.61       14.75      1.70 o 
  -4   6   4       97.37       95.10      2.81 o 
  -3   6   4      135.93      118.73      2.72 o 
  -2   6   4      801.94      741.76      8.28 o 
  -1   6   4     1543.52     1552.63     14.49 o 
   0   6   4       39.33       38.34      1.81 o 
   1   6   4      148.87      150.41      3.17 o 
   2   6   4      103.72      112.19      2.97 o 
   3   6   4        4.74        1.35      1.36 o 
   4   6   4       49.36       53.75      3.21 o 
   5   6   4       91.86       83.39      5.10 o 
   6   6   4       28.19       27.80      3.84 o 
   7   6   4        1.16       -0.24      2.73 o 
   8   6   4        0.01        0.11      3.26 o 
 -10   7   4        0.00       -0.10      4.53 o 
  -9   7   4        0.15       -1.89      2.78 o 
  -8   7   4       17.50       14.18      3.12 o 
  -7   7   4       37.39       43.25      3.12 o 
  -6   7   4       15.73       15.24      2.34 o 
  -5   7   4       83.14       82.04      2.85 o 
  -4   7   4        2.32        3.89      1.09 o 
  -3   7   4        2.71        3.96      0.94 o 
  -2   7   4       50.02       49.68      2.80 o 
  -1   7   4      169.21      167.96      3.43 o 
   0   7   4       11.91       12.81      1.28 o 
   1   7   4        7.80       10.85      1.26 o 
   2   7   4       17.86       14.99      1.60 o 
   3   7   4       16.55       16.66      2.10 o 
   4   7   4        1.22        0.61      1.96 o 
   5   7   4      130.63      147.42     21.10 o 
   6   7   4        0.41        2.63      3.19 o 
   7   7   4        0.04       -1.68      2.63 o 
   8   7   4        0.06       -2.58      3.52 o 
 -10   8   4        0.05       -5.25      5.25 o 
  -9   8   4        0.14        3.41      4.15 o 
  -8   8   4       39.82       35.52      4.76 o 
  -7   8   4       27.45       18.13      2.49 o 
  -6   8   4        2.45        6.02      1.68 o 
  -5   8   4      159.90      150.27      3.76 o 
  -4   8   4        1.46        0.67      0.89 o 
  -3   8   4       10.98       10.42      1.51 o 
  -2   8   4       42.89       38.54      2.18 o 
  -1   8   4      184.04      213.16      7.41 o 
   0   8   4       17.24       13.82      1.29 o 
   1   8   4      205.40      200.19      3.89 o 
   2   8   4      410.68      407.35      6.58 o 
   3   8   4      316.22      306.94      7.80 o 
   4   8   4        7.75        5.24      2.25 o 
   5   8   4      117.63      107.72      5.67 o 
   6   8   4        0.09       -0.76      2.30 o 
   7   8   4        3.27        5.08      3.15 o 
 -10   9   4        1.22        4.29      6.22 o 
  -9   9   4        5.84        6.45      4.24 o 
  -8   9   4       17.91        6.02      3.70 o 
  -7   9   4        1.29        1.69      2.18 o 
  -6   9   4        1.58       -1.34      2.41 o 
  -5   9   4      130.24      124.98      4.37 o 
  -4   9   4      200.66      192.94      4.58 o 
  -3   9   4      191.55      180.49      4.29 o 
  -2   9   4       24.06       24.42      2.32 o 
  -1   9   4       22.13       25.35      2.17 o 
   0   9   4       43.88       48.49      2.74 o 
   1   9   4        0.01        0.21      1.11 o 
   2   9   4       68.13       65.85      3.19 o 
   3   9   4      147.92      132.62      4.91 o 
   4   9   4        3.75        2.46      1.76 o 
   5   9   4        4.05        1.76      2.43 o 
   6   9   4        3.22       -0.33      2.45 o 
   7   9   4        0.05       -1.82      2.88 o 
 -10  10   4        0.00       -2.40      6.10 o 
  -9  10   4        0.39        2.34      5.91 o 
  -8  10   4        6.31        5.17      3.61 o 
  -7  10   4        3.42        0.46      2.08 o 
  -6  10   4        0.90       -0.93      1.78 o 
  -5  10   4       58.99       63.35      3.07 o 
  -4  10   4        0.55        0.77      1.63 o 
  -3  10   4        0.16        3.21      1.21 o 
  -2  10   4       50.02       52.94      3.15 o 
  -1  10   4        2.21        1.82      1.28 o 
   0  10   4       20.42       22.28      2.48 o 
   1  10   4       42.84       40.20      2.47 o 
   2  10   4       86.04       80.73      3.61 o 
   3  10   4       19.79       20.79      3.74 o 
   4  10   4        1.49        2.90      2.13 o 
   5  10   4        2.16        3.49      4.38 o 
   6  10   4        0.24        4.87      4.21 o 
   7  10   4        0.23        1.39      3.73 o 
 -10  11   4        0.01       -2.26      5.91 o 
  -9  11   4        2.16       -2.42      5.21 o 
  -8  11   4        0.77       -3.08      3.08 o 
  -7  11   4       13.79       11.38      2.98 o 
  -6  11   4        1.78        2.86      2.73 o 
  -5  11   4       12.65       16.07      2.29 o 
  -4  11   4      102.73      104.07      3.69 o 
  -3  11   4       28.55       35.96      3.19 o 
  -2  11   4       37.91       39.78      3.44 o 
  -1  11   4       32.12       38.48      3.32 o 
   0  11   4       41.53       44.52      4.08 o 
   1  11   4       83.83       93.26      5.64 o 
   2  11   4       16.11       12.13      2.10 o 
   3  11   4       96.40       72.77      4.49 o 
   4  11   4        0.13       -0.94      1.97 o 
   5  11   4        6.36        6.26      3.40 o 
   6  11   4        0.21       -1.31      2.98 o 
   7  11   4        0.02       -0.23      3.70 o 
  -9  12   4        3.34        3.08      5.77 o 
  -8  12   4        0.55       -5.74      5.77 o 
  -7  12   4        0.10        1.24      2.94 o 
  -6  12   4        0.14        1.38      2.28 o 
  -5  12   4       29.83       34.63      2.67 o 
  -4  12   4      441.24      409.61     10.54 o 
  -3  12   4       77.88       87.02      6.80 o 
  -2  12   4       17.23       17.46      2.26 o 
  -1  12   4        0.70       -0.14      1.39 o 
   0  12   4       38.59       40.62      3.23 o 
   1  12   4      106.14      113.81      7.37 o 
   2  12   4      495.69      493.89     10.77 o 
   3  12   4      134.06      139.76      6.04 o 
   4  12   4        1.66        6.32      2.55 o 
   5  12   4        0.01       -2.55      2.55 o 
   6  12   4        1.50        3.73      3.94 o 
   7  12   4        0.11       -1.38      3.81 o 
  -9  13   4        0.50        5.36      6.16 o 
  -8  13   4        4.19        5.31      4.05 o 
  -7  13   4        0.00       -1.45      2.57 o 
  -6  13   4       14.93       22.47      3.53 o 
  -5  13   4       19.21       18.54      2.66 o 
  -4  13   4      408.78      422.02      7.72 o 
  -3  13   4        0.65       -0.45      1.55 o 
  -2  13   4      212.42      220.99      7.90 o 
  -1  13   4        2.41        2.75      1.95 o 
   0  13   4        7.60        5.23      1.98 o 
   1  13   4        0.00        0.65      2.22 o 
   2  13   4       13.39       16.01      2.37 o 
   3  13   4        1.35        4.55      2.37 o 
   4  13   4        5.66        6.11      2.72 o 
   5  13   4        1.61        3.86      3.32 o 
   6  13   4       12.16       16.19      4.65 o 
  -9  14   4        0.99        6.14      6.20 o 
  -8  14   4        0.00        2.31      4.05 o 
  -7  14   4        0.61        2.22      2.76 o 
  -6  14   4        0.93        4.74      2.70 o 
  -5  14   4        0.00       -0.06      2.19 o 
  -4  14   4        1.79        5.22      1.92 o 
  -3  14   4       24.83       25.36      3.08 o 
  -2  14   4        0.06       -0.98      3.32 o 
  -1  14   4        6.07       -0.85      2.08 o 
   0  14   4        8.91        4.79      2.75 o 
   1  14   4        0.28       -1.90      1.98 o 
   2  14   4       10.14       12.09      2.67 o 
   3  14   4        0.00       -2.03      2.03 o 
   4  14   4        0.63        1.93      2.55 o 
   5  14   4       10.17       11.00      4.07 o 
   6  14   4       11.83       18.38      4.90 o 
  -8  15   4        1.69       -3.72      3.72 o 
  -7  15   4        0.05        1.12      2.84 o 
  -6  15   4        2.84        3.45      2.90 o 
  -5  15   4        0.03        1.45      1.95 o 
  -4  15   4       76.73       66.66      5.72 o 
  -3  15   4       58.24       59.26      5.30 o 
  -2  15   4       11.88       12.17      3.40 o 
  -1  15   4       10.25       10.75      3.28 o 
   0  15   4        1.94       -1.68      1.68 o 
   1  15   4        7.39        3.68      2.59 o 
   2  15   4        4.56        3.54      2.04 o 
   3  15   4       18.05       29.05      5.70 o 
   4  15   4        1.35        2.35      3.39 o 
   5  15   4        3.01        3.51      3.77 o 
   6  15   4        0.57        3.10      4.10 o 
  -8  16   4        0.47        2.30      4.23 o 
  -7  16   4        0.01       -2.78      2.78 o 
  -6  16   4       13.20       15.27      3.59 o 
  -5  16   4        1.39        3.06      2.21 o 
  -4  16   4       34.44       28.10      3.55 o 
  -3  16   4        5.48        7.95      2.50 o 
  -2  16   4       49.80       44.75      4.23 o 
  -1  16   4        1.70        1.17      2.19 o 
   0  16   4        0.21       -1.61      1.90 o 
   1  16   4        4.70        5.73      2.46 o 
   2  16   4        3.00        7.70      5.19 o 
   3  16   4        1.29        1.48      2.51 o 
   4  16   4       10.22        8.52      3.25 o 
   5  16   4        0.56       -2.15      2.97 o 
  -8  17   4        0.22        4.33      4.50 o 
  -7  17   4        0.59        6.07      3.95 o 
  -6  17   4       31.81       36.77      4.49 o 
  -5  17   4       15.22        9.12      3.85 o 
  -4  17   4       10.73        7.61      2.71 o 
  -3  17   4        5.98        1.89      2.24 o 
  -2  17   4       13.14       11.16      3.68 o 
  -1  17   4       97.87       87.10      5.11 o 
   0  17   4       17.98       17.54      3.26 o 
   1  17   4       62.83       65.80      4.66 o 
   2  17   4        0.06        5.82      3.36 o 
   3  17   4        0.52        0.09      2.64 o 
   4  17   4        2.73        4.12      4.37 o 
   5  17   4        7.15       10.59      3.75 o 
  -7  18   4        0.77        2.42      4.16 o 
  -6  18   4       19.01       22.17      6.69 o 
  -5  18   4       13.65       13.72      4.29 o 
  -4  18   4        0.03       -0.09      2.53 o 
  -3  18   4       11.78        8.58      5.47 o 
  -2  18   4        2.40        1.07      2.32 o 
  -1  18   4       56.70       56.05      8.59 o 
   0  18   4        2.85        1.96      2.51 o 
   1  18   4        8.37        8.46      2.85 o 
   2  18   4        4.21       10.77      3.93 o 
   3  18   4        7.48        6.14      3.37 o 
   4  18   4        2.48        5.51      3.32 o 
   5  18   4        0.06       -1.86      3.21 o 
  -7  19   4        2.14        4.62      4.49 o 
  -6  19   4        0.15        5.75      3.87 o 
  -5  19   4        1.45        2.21      4.30 o 
  -4  19   4       14.10       12.04      3.71 o 
  -3  19   4        0.00       -0.80      2.41 o 
  -2  19   4        4.03        5.68      2.98 o 
  -1  19   4        0.02       -2.20      2.20 o 
   0  19   4        0.49        0.73      2.57 o 
   1  19   4       26.67       33.42      6.49 o 
   2  19   4        1.04       -3.14      3.14 o 
   3  19   4        7.91       13.39      4.78 o 
   4  19   4        0.41       -1.87      3.97 o 
  -6  20   4        6.64       12.17      7.00 o 
  -5  20   4        6.07        2.91      5.85 o 
  -4  20   4        1.66        1.76      3.42 o 
  -3  20   4        0.19       -0.22      3.34 o 
  -2  20   4        0.19        2.64      3.43 o 
  -1  20   4        0.34        2.30      3.24 o 
   0  20   4        7.87        8.04      3.85 o 
   1  20   4        4.62        6.45      4.01 o 
   2  20   4        0.08       -0.60      4.91 o 
   3  20   4        1.35        2.89      5.77 o 
   4  20   4        0.72       -4.66      6.01 o 
  -5  21   4        7.27        8.41      6.85 o 
  -4  21   4        0.39       -2.43      3.84 o 
  -3  21   4        0.06        5.48      3.84 o 
  -2  21   4        0.51        1.01      5.54 o 
  -1  21   4        7.17       12.38      4.15 o 
   0  21   4        1.13        4.69      4.32 o 
   1  21   4       34.80       40.55     10.29 o 
   2  21   4        1.22       -4.95      4.95 o 
   3  21   4        3.21       11.16      6.90 o 
  -5  22   4        6.08        9.36      7.29 o 
  -4  22   4        5.37        7.85      4.93 o 
  -3  22   4       14.49       21.76      5.33 o 
  -2  22   4        2.69        4.33      4.16 o 
  -1  22   4        0.03        0.64      3.53 o 
   0  22   4        3.05        1.90      3.87 o 
   1  22   4        5.97        4.92      4.06 o 
   2  22   4        1.76        2.40      6.18 o 
  -3  23   4        0.05        2.02      4.40 o 
  -2  23   4        3.43        0.82      4.10 o 
  -1  23   4        0.09       -1.34      5.47 o 
   0  23   4        0.19        2.18      4.18 o 
   1  23   4        2.94        2.73      4.01 o 
 -11   0   5        1.31        3.74      5.60 o 
  -9   0   5       69.99       76.12      6.79 o 
  -7   0   5        8.72        6.70      6.32 o 
  -5   0   5       58.94       66.59      5.48 o 
  -3   0   5       41.16       45.22      3.50 o 
  -1   0   5       13.00       11.20      1.83 o 
   1   0   5     2128.34     2271.31     25.85 o 
   3   0   5      124.33      138.70      6.40 o 
   5   0   5        0.56        3.20      4.74 o 
   7   0   5        0.07       -4.91      5.68 o 
 -11   1   5        0.00       -4.42      4.66 o 
 -10   1   5        1.03       -0.15      3.43 o 
  -9   1   5       10.94       16.19      3.39 o 
  -8   1   5        0.39        2.03      2.26 o 
  -7   1   5        1.06       -1.31      1.31 o 
  -6   1   5       39.52       47.09      3.06 o 
  -5   1   5      237.64      230.15      4.35 o 
  -4   1   5        8.37        9.30      1.26 o 
  -3   1   5       81.16       88.66      2.49 o 
  -2   1   5     1978.93     1994.37     18.23 o 
  -1   1   5      198.27      198.63      3.38 o 
   0   1   5        0.27       -0.73      0.73 o 
   1   1   5      260.69      288.29      3.84 o 
   2   1   5       38.62       44.31      1.82 o 
   3   1   5       15.53       14.57      1.98 o 
   4   1   5       35.01       26.36      4.31 o 
   5   1   5       73.05       64.70     11.81 o 
   6   1   5        4.87        9.45      4.16 o 
   7   1   5        0.01        3.08      4.21 o 
 -11   2   5        0.12       -5.67      6.87 o 
 -10   2   5        1.67        5.83      3.74 o 
  -9   2   5        2.19        4.85      3.03 o 
  -8   2   5       15.42       16.12      3.18 o 
  -7   2   5        8.90        8.58      1.87 o 
  -6   2   5        4.06        3.11      1.19 o 
  -5   2   5       71.63       68.07      2.54 o 
  -4   2   5        1.11        0.67      0.94 o 
  -3   2   5        0.29        2.22      0.97 o 
  -2   2   5        7.36        7.31      1.33 o 
  -1   2   5      241.79      240.87      4.05 o 
   0   2   5      378.63      380.64      5.44 o 
   1   2   5        0.06        0.65      0.84 o 
   2   2   5       59.37       64.36      2.34 o 
   3   2   5       45.90       54.07      2.90 o 
   4   2   5        2.80        1.97      2.11 o 
   5   2   5        6.13        7.53      3.15 o 
   6   2   5        5.78        1.21      2.80 o 
   7   2   5        1.55        2.60      3.32 o 
 -11   3   5        0.04       -1.93      4.08 o 
 -10   3   5        0.06        2.07      3.56 o 
  -9   3   5        5.01        4.55      3.01 o 
  -8   3   5        0.41       -0.42      3.05 o 
  -7   3   5        1.27        2.50      2.20 o 
  -6   3   5        1.47        1.41      1.21 o 
  -5   3   5        0.63       -0.14      1.00 o 
  -4   3   5       11.01       12.88      1.38 o 
  -3   3   5      191.01      202.30      3.74 o 
  -2   3   5      333.32      326.47      6.13 o 
  -1   3   5      380.44      384.96      5.78 o 
   0   3   5       72.51       78.19      3.13 o 
   1   3   5       14.74       17.01      1.20 o 
   2   3   5      317.38      323.92      5.45 o 
   3   3   5       12.77       15.90      2.09 o 
   4   3   5        7.08        1.99      2.69 o 
   5   3   5        1.65        2.11      3.64 o 
   6   3   5        0.00        1.40      2.80 o 
   7   3   5        0.10       -2.76      3.55 o 
 -11   4   5        0.96       -3.55      3.80 o 
 -10   4   5        0.01       -4.83      5.65 o 
  -9   4   5       22.05       15.68      3.71 o 
  -8   4   5       60.67       64.83      4.74 o 
  -7   4   5       10.62       12.36      2.13 o 
  -6   4   5       36.80       39.13      2.34 o 
  -5   4   5        9.28       13.61      1.60 o 
  -4   4   5       95.73      100.81      2.77 o 
  -3   4   5       71.36       67.65      3.61 o 
  -2   4   5     2403.66     2239.70     19.03 o 
  -1   4   5      352.77      382.24      5.27 o 
   0   4   5       11.40       15.11      1.37 o 
   1   4   5      184.14      192.27      4.30 o 
   2   4   5        6.67        5.29      1.37 o 
   3   4   5        0.26        0.36      1.43 o 
   4   4   5       16.39       17.54      3.07 o 
   5   4   5       47.16       40.79      4.26 o 
   6   4   5        2.29       -2.68      2.68 o 
   7   4   5        0.03        4.48      3.23 o 
 -10   5   5        0.28       -3.03      3.14 o 
  -9   5   5        1.16        1.63      2.85 o 
  -8   5   5        3.98        4.64      2.90 o 
  -7   5   5        6.00        2.55      1.70 o 
  -6   5   5        2.22        3.22      1.36 o 
  -5   5   5        0.09        0.21      1.04 o 
  -4   5   5        1.66        1.10      1.00 o 
  -3   5   5      271.26      263.36      4.11 o 
  -2   5   5     4125.64     4025.59     32.21 o 
  -1   5   5      372.72      376.11      5.18 o 
   0   5   5       78.15       86.50      2.48 o 
   1   5   5        0.48        0.26      0.80 o 
   2   5   5       14.98       18.37      1.68 o 
   3   5   5       63.61       55.99      4.19 o 
   4   5   5       20.15       19.29      3.06 o 
   5   5   5        1.65        4.22      2.51 o 
   6   5   5        2.82        1.00      2.79 o 
   7   5   5        0.51       -1.23      3.20 o 
 -10   6   5        0.02        0.69      3.37 o 
  -9   6   5        2.13       -2.03      4.90 o 
  -8   6   5        8.49        8.29      2.84 o 
  -7   6   5        1.22       -1.72      1.83 o 
  -6   6   5        0.02       -0.39      1.17 o 
  -5   6   5       61.75       59.38      3.58 o 
  -4   6   5       25.08       25.47      1.81 o 
  -3   6   5      153.06      137.51      2.92 o 
  -2   6   5       15.57       12.39      1.20 o 
  -1   6   5      230.57      246.18      3.94 o 
   0   6   5       23.93       23.99      1.52 o 
   1   6   5       25.02       30.05      1.89 o 
   2   6   5        0.53        1.86      1.16 o 
   3   6   5       61.78       73.68      3.66 o 
   4   6   5        0.04        0.18      2.07 o 
   5   6   5       28.15       26.51      5.48 o 
   6   6   5        1.08        2.31      2.63 o 
   7   6   5        0.05        1.51      3.10 o 
 -10   7   5        0.01        3.67      5.32 o 
  -9   7   5        0.00       -1.25      4.67 o 
  -8   7   5        0.34       -0.12      3.26 o 
  -7   7   5        7.12        2.12      1.81 o 
  -6   7   5        1.60        0.54      1.44 o 
  -5   7   5        0.00       -0.93      1.32 o 
  -4   7   5       44.65       43.15      3.04 o 
  -3   7   5        4.99        5.80      1.28 o 
  -2   7   5      199.70      189.45      4.15 o 
  -1   7   5        1.44        2.82      1.41 o 
   0   7   5        1.11       -0.89      0.89 o 
   1   7   5        2.86        3.03      1.12 o 
   2   7   5      114.48      108.39      3.28 o 
   3   7   5        3.62        3.13      1.76 o 
   4   7   5       35.61       37.87      3.86 o 
   5   7   5       17.26       16.16      3.33 o 
   6   7   5        1.28        0.06      2.73 o 
   7   7   5        3.44        0.47      3.04 o 
 -10   8   5        0.32       -2.83      5.79 o 
  -9   8   5        0.22        3.43      4.97 o 
  -8   8   5        0.27        2.79      4.62 o 
  -7   8   5        1.51       -1.74      1.96 o 
  -6   8   5       32.81       33.25      3.90 o 
  -5   8   5      195.25      192.47      5.27 o 
  -4   8   5      101.45      101.75      3.57 o 
  -3   8   5       38.70       45.09      2.62 o 
  -2   8   5      312.92      305.93      8.24 o 
  -1   8   5      107.58      106.94      3.89 o 
   0   8   5        1.11        2.16      1.39 o 
   1   8   5        4.22        0.75      1.61 o 
   2   8   5        2.70        6.82      1.79 o 
   3   8   5        9.05        6.54      3.56 o 
   4   8   5        7.86       11.86      4.87 o 
   5   8   5       46.16       38.28      4.71 o 
   6   8   5        2.18        6.46      4.55 o 
   7   8   5        0.38       -3.81      3.81 o 
 -10   9   5        0.27        3.43      6.42 o 
  -9   9   5        0.03        1.77      5.40 o 
  -8   9   5        9.49       15.05      4.37 o 
  -7   9   5       16.66       14.77      2.98 o 
  -6   9   5       30.67       34.31      2.92 o 
  -5   9   5        3.33       -0.28      1.45 o 
  -4   9   5       18.39       19.65      2.13 o 
  -3   9   5        5.25        3.73      1.40 o 
  -2   9   5       56.70       58.99      3.18 o 
  -1   9   5        0.15       -0.23      1.40 o 
   0   9   5       13.42       12.85      1.95 o 
   1   9   5      101.70      114.56      4.18 o 
   2   9   5      186.32      193.31      5.44 o 
   3   9   5       25.72       29.00      3.38 o 
   4   9   5       34.75       31.90      6.28 o 
   5   9   5       42.62       42.01     11.72 o 
   6   9   5        0.01       -2.49      3.34 o 
   7   9   5        2.18        8.34      4.33 o 
 -10  10   5        0.80        8.25      7.51 o 
  -9  10   5        0.90        3.61      5.68 o 
  -8  10   5        0.25       -2.47      2.47 o 
  -7  10   5        6.04        6.99      2.83 o 
  -6  10   5       13.10       22.47      2.57 o 
  -5  10   5       43.75       42.49      3.41 o 
  -4  10   5       10.26       10.04      1.86 o 
  -3  10   5        1.36        0.27      1.43 o 
  -2  10   5        1.57       -1.23      1.23 o 
  -1  10   5        3.85        4.10      1.72 o 
   0  10   5       32.84       38.53      3.25 o 
   1  10   5        8.62        9.78      2.49 o 
   2  10   5      536.37      546.23      9.85 o 
   3  10   5        1.82       -1.83      1.83 o 
   4  10   5        9.27       11.26      3.61 o 
   5  10   5        0.27        0.55      3.15 o 
   6  10   5        0.81        2.06      3.74 o 
 -10  11   5        0.01        0.72      6.12 o 
  -9  11   5        0.51        3.57      5.73 o 
  -8  11   5        0.78       -1.66      2.90 o 
  -7  11   5        6.38        6.96      2.84 o 
  -6  11   5        1.41        1.03      2.42 o 
  -5  11   5      131.23      123.89      6.29 o 
  -4  11   5      184.56      171.04      5.26 o 
  -3  11   5       38.29       35.18      3.24 o 
  -2  11   5       43.43       43.61      3.48 o 
  -1  11   5        0.58        2.02      1.60 o 
   0  11   5       37.68       50.91      3.56 o 
   1  11   5       29.04       22.97      3.20 o 
   2  11   5      203.32      211.08      5.97 o 
   3  11   5       20.37       16.72      3.77 o 
   4  11   5        0.75       -0.77      2.37 o 
   5  11   5        0.52        1.48      3.39 o 
   6  11   5        0.33        0.51      3.60 o 
  -9  12   5        0.03       -1.50      5.68 o 
  -8  12   5        0.08       -2.49      2.85 o 
  -7  12   5        2.45        0.25      2.63 o 
  -6  12   5       53.06       60.17      5.21 o 
  -5  12   5       92.47      102.43      7.61 o 
  -4  12   5       99.46       99.45      5.12 o 
  -3  12   5       26.25       32.35      3.31 o 
  -2  12   5        0.32        1.04      1.75 o 
  -1  12   5        0.27       -0.87      2.22 o 
   0  12   5        2.08        3.66      1.93 o 
   1  12   5        7.24        5.69      2.20 o 
   2  12   5        4.44        6.42      2.54 o 
   3  12   5       17.49        9.94      3.42 o 
   4  12   5        0.89       -2.29      2.29 o 
   5  12   5        7.31        2.71      3.54 o 
   6  12   5        1.40        4.12      3.95 o 
  -9  13   5        2.45        1.58      6.12 o 
  -8  13   5        0.99        7.57      4.13 o 
  -7  13   5        6.33        6.32      3.63 o 
  -6  13   5        0.07        1.42      2.61 o 
  -5  13   5       11.92       10.91      2.49 o 
  -4  13   5        1.38        0.06      1.81 o 
  -3  13   5        0.59        2.24      2.39 o 
  -2  13   5       11.05       11.08      2.45 o 
  -1  13   5       18.05       20.93      2.97 o 
   0  13   5       22.66       19.42      3.31 o 
   1  13   5       17.16       21.20      3.41 o 
   2  13   5        0.62       -1.38      2.66 o 
   3  13   5        0.23        0.06      2.27 o 
   4  13   5        7.54        9.99      3.07 o 
   5  13   5        0.11       -2.43      3.27 o 
   6  13   5        0.93        1.70      4.13 o 
  -9  14   5        1.76        2.07      6.34 o 
  -8  14   5        0.14       -1.66      4.18 o 
  -7  14   5        1.80        1.16      2.97 o 
  -6  14   5        2.99        1.49      2.90 o 
  -5  14   5        4.32        2.12      2.08 o 
  -4  14   5       14.25       11.88      2.79 o 
  -3  14   5       12.53       13.33      2.85 o 
  -2  14   5       33.80       37.71      3.63 o 
  -1  14   5        0.46       -1.32      1.95 o 
   0  14   5        2.86        1.23      2.05 o 
   1  14   5        0.57       -0.71      1.93 o 
   2  14   5       15.64       14.69      5.68 o 
   3  14   5       12.32       21.30      3.64 o 
   4  14   5        2.56        2.09      3.39 o 
   5  14   5        5.87        5.20      4.02 o 
  -8  15   5        0.33        0.76      4.26 o 
  -7  15   5        0.50        6.20      3.27 o 
  -6  15   5        2.39       -1.94      3.92 o 
  -5  15   5        9.71        9.60      2.52 o 
  -4  15   5        1.09        3.52      2.38 o 
  -3  15   5       24.83       19.73      3.12 o 
  -2  15   5        5.55        7.75      2.59 o 
  -1  15   5        5.21        3.02      2.22 o 
   0  15   5        0.28        0.34      2.06 o 
   1  15   5        4.15        9.02      3.20 o 
   2  15   5        0.97       -1.73      2.59 o 
   3  15   5        1.90       -1.98      2.55 o 
   4  15   5        6.15        4.34      3.45 o 
   5  15   5       13.25       19.95     11.56 o 
  -8  16   5        0.57        3.51      4.34 o 
  -7  16   5        1.34       -1.31      6.89 o 
  -6  16   5        4.57        9.76      6.34 o 
  -5  16   5        0.03        1.24      3.22 o 
  -4  16   5        2.31        4.05      2.46 o 
  -3  16   5        0.05       -0.27      2.32 o 
  -2  16   5        4.88        5.76      2.54 o 
  -1  16   5       98.74      101.76     16.04 o 
   0  16   5        0.00       -2.57      2.57 o 
   1  16   5        5.47        4.01      2.42 o 
   2  16   5        2.15        6.95      3.43 o 
   3  16   5        0.78       -0.98      2.56 o 
   4  16   5        0.60       -0.31      2.92 o 
   5  16   5        3.78        4.77      4.49 o 
  -8  17   5        5.66       11.48      5.20 o 
  -7  17   5        0.04       -5.68      5.68 o 
  -6  17   5        1.37        3.70      3.31 o 
  -5  17   5        2.22        5.35      3.78 o 
  -4  17   5        2.19        2.03      3.25 o 
  -3  17   5        6.96        6.65      3.43 o 
  -2  17   5        0.40       -1.23      2.97 o 
  -1  17   5       16.95       10.93      3.59 o 
   0  17   5       14.94       15.61      3.12 o 
   1  17   5        9.82        9.34      2.95 o 
   2  17   5       18.11       20.26      6.29 o 
   3  17   5        3.26        2.53      3.88 o 
   4  17   5        0.42       -0.20      4.11 o 
  -7  18   5        2.90        7.64      4.64 o 
  -6  18   5        6.88        8.12      4.30 o 
  -5  18   5        4.17        6.18      3.03 o 
  -4  18   5       18.80       23.94      3.74 o 
  -3  18   5        0.76       -2.25      2.25 o 
  -2  18   5       15.74       17.57      3.55 o 
  -1  18   5        0.21        0.84      2.29 o 
   0  18   5        0.11       -0.15      3.10 o 
   1  18   5        4.24        0.10      2.72 o 
   2  18   5        6.73        7.73      3.97 o 
   3  18   5        0.03        1.88      3.71 o 
   4  18   5        1.80        0.36      3.40 o 
  -7  19   5        0.21       -3.92      3.92 o 
  -6  19   5       15.87       20.32      6.85 o 
  -5  19   5        1.05        1.59      2.98 o 
  -4  19   5        0.00       -3.35      4.78 o 
  -3  19   5        2.17        1.83      2.69 o 
  -2  19   5        0.11        2.40      2.65 o 
  -1  19   5        0.10       -1.28      2.41 o 
   0  19   5       25.03       25.65      4.43 o 
   1  19   5        3.33        2.03      2.78 o 
   2  19   5        0.39       -0.57      3.52 o 
   3  19   5       15.55       13.08      4.89 o 
  -6  20   5        9.71       18.71      5.09 o 
  -5  20   5        0.00        2.04      4.03 o 
  -4  20   5        2.07        0.39      3.01 o 
  -3  20   5        1.22        1.10      2.79 o 
  -2  20   5        2.24        0.71      2.97 o 
  -1  20   5        2.86       -0.50      2.74 o 
   0  20   5       17.14       11.50      3.25 o 
   1  20   5       18.00       19.81      3.99 o 
   2  20   5        4.14       -1.37      3.84 o 
  -5  21   5        0.45        1.70      6.26 o 
  -4  21   5       16.28       25.02      4.25 o 
  -3  21   5        2.06       -3.98      6.93 o 
  -2  21   5        0.46        0.40      3.45 o 
  -1  21   5        0.54       -1.06      3.23 o 
   0  21   5        7.49        9.14      4.11 o 
   1  21   5        0.99        1.66      5.01 o 
   2  21   5        3.30       -4.23      4.23 o 
  -4  22   5        0.00        2.18      4.31 o 
  -3  22   5        0.71        2.30      3.95 o 
  -2  22   5        0.96        4.10      4.21 o 
  -1  22   5        2.61        0.05      3.79 o 
   0  22   5        6.97        3.07      3.99 o 
   1  22   5        4.18       -0.43      5.58 o 
 -10   0   6        0.78        4.06      5.38 o 
  -8   0   6        0.44       -1.42      2.93 o 
  -6   0   6      391.36      415.35      9.35 o 
  -4   0   6       56.87       61.90      4.71 o 
  -2   0   6      153.30      159.56      5.11 o 
   0   0   6       28.77       27.79      4.06 o 
   2   0   6       58.32       64.95      6.44 o 
   4   0   6        9.46        4.51      3.76 o 
   6   0   6        0.28       -0.96      5.68 o 
 -11   1   6        0.33        2.00      6.39 o 
 -10   1   6        0.39        1.77      3.54 o 
  -9   1   6       52.13       61.47      4.68 o 
  -8   1   6        5.50        3.96      2.44 o 
  -7   1   6       16.36       17.08      1.97 o 
  -6   1   6        1.42        1.60      1.40 o 
  -5   1   6       21.14       21.08      1.86 o 
  -4   1   6        2.44        0.44      1.24 o 
  -3   1   6       22.36       25.06      2.25 o 
  -2   1   6      666.17      665.28      8.19 o 
  -1   1   6       20.96       23.31      1.73 o 
   0   1   6       14.77       14.54      1.48 o 
   1   1   6      440.61      462.37      8.13 o 
   2   1   6        0.19       -0.02      1.09 o 
   3   1   6        6.42        4.54      2.19 o 
   4   1   6        0.00        2.56      2.64 o 
   5   1   6        0.08        5.76      3.22 o 
   6   1   6        2.17        0.15      4.11 o 
   7   1   6        0.03       -0.82      4.66 o 
 -11   2   6        0.23       10.70      4.63 o 
 -10   2   6        0.35        0.40      5.66 o 
  -9   2   6       27.57       27.42      3.65 o 
  -8   2   6        3.80        5.36      2.35 o 
  -7   2   6        8.01        7.26      1.65 o 
  -6   2   6        1.38        0.59      1.30 o 
  -5   2   6      218.07      218.71      4.46 o 
  -4   2   6       22.36       21.71      2.02 o 
  -3   2   6        3.86        4.75      1.18 o 
  -2   2   6        2.37        5.52      1.16 o 
  -1   2   6       18.83       17.35      2.08 o 
   0   2   6       43.35       49.62      3.16 o 
   1   2   6        0.04        0.98      1.01 o 
   2   2   6        3.05        3.07      1.29 o 
   3   2   6       19.94       24.14      2.97 o 
   4   2   6        2.01        0.52      2.09 o 
   5   2   6        7.35        3.92      2.36 o 
   6   2   6        0.20       -0.54      3.15 o 
   7   2   6        8.25       15.58      8.15 o 
 -11   3   6        0.00        8.34      4.75 o 
 -10   3   6        2.66        5.22      4.78 o 
  -9   3   6        1.15        6.24      2.85 o 
  -8   3   6       34.24       37.17      3.60 o 
  -7   3   6        0.02       -1.22      1.22 o 
  -6   3   6       28.52       36.70      2.34 o 
  -5   3   6       60.51       68.58      2.71 o 
  -4   3   6       26.22       28.82      1.91 o 
  -3   3   6      101.55      107.63      2.97 o 
  -2   3   6       28.79       29.43      1.85 o 
  -1   3   6       85.53       91.61      2.81 o 
   0   3   6        0.29       -0.30      0.92 o 
   1   3   6        0.34        0.27      1.01 o 
   2   3   6        1.11        0.21      1.09 o 
   3   3   6       37.98       42.47      3.01 o 
   4   3   6       28.64       18.62      3.22 o 
   5   3   6       19.35       16.59      3.28 o 
   6   3   6        0.00        1.91      3.48 o 
 -10   4   6        1.44        2.94      3.62 o 
  -9   4   6        0.97        3.23      3.45 o 
  -8   4   6       12.20       15.60      2.91 o 
  -7   4   6        6.37        4.29      1.51 o 
  -6   4   6       41.49       40.70      2.39 o 
  -5   4   6       29.07       24.38      1.92 o 
  -4   4   6       14.52       11.19      1.50 o 
  -3   4   6        0.07       -0.89      0.95 o 
  -2   4   6      292.74      301.94      4.63 o 
  -1   4   6       33.51       39.13      2.24 o 
   0   4   6       59.51       65.53      2.47 o 
   1   4   6      150.60      157.51      4.16 o 
   2   4   6      128.96      122.58      3.57 o 
   3   4   6       17.15       13.73      3.98 o 
   4   4   6        3.80        4.12      2.59 o 
   5   4   6       15.77       18.53      3.55 o 
   6   4   6        2.27        3.28      2.94 o 
 -10   5   6        1.98        5.21      5.48 o 
  -9   5   6      104.83      102.75     18.16 o 
  -8   5   6        2.69        5.27      2.74 o 
  -7   5   6        4.17       -1.36      1.65 o 
  -6   5   6        6.71        4.26      1.47 o 
  -5   5   6        1.04       -0.02      1.17 o 
  -4   5   6      303.87      293.59      5.02 o 
  -3   5   6       10.61       10.58      1.33 o 
  -2   5   6       38.73       42.78      2.00 o 
  -1   5   6       99.37      104.07      3.28 o 
   0   5   6        8.36        7.00      1.63 o 
   1   5   6      125.71      139.73      4.13 o 
   2   5   6      137.89      145.74      4.06 o 
   3   5   6        3.89        2.42      1.79 o 
   4   5   6        0.52        1.42      4.18 o 
   5   5   6       26.39       20.79      3.63 o 
   6   5   6        0.63       -0.29      2.81 o 
 -10   6   6        0.29        9.07      5.79 o 
  -9   6   6        8.59       15.13      5.50 o 
  -8   6   6        3.55        0.47      2.33 o 
  -7   6   6        4.11        2.52      2.27 o 
  -6   6   6        5.53        7.04      1.83 o 
  -5   6   6        8.91       11.29      1.86 o 
  -4   6   6       58.68       48.37      2.52 o 
  -3   6   6       79.41       81.91      2.92 o 
  -2   6   6      183.89      192.20      4.42 o 
  -1   6   6        9.08        9.34      1.87 o 
   0   6   6       29.64       33.35      2.21 o 
   1   6   6      104.48       97.57      3.46 o 
   2   6   6      190.43      197.36      5.56 o 
   3   6   6       21.35       27.40      5.59 o 
   4   6   6       94.62      105.69      9.03 o 
   5   6   6        0.32        3.67      2.81 o 
   6   6   6        0.50        5.86      3.18 o 
 -10   7   6        0.54        4.02      5.27 o 
  -9   7   6        0.18        1.11      4.68 o 
  -8   7   6       28.52       23.96      3.73 o 
  -7   7   6        2.85        1.86      2.34 o 
  -6   7   6       23.67       23.20      2.61 o 
  -5   7   6        2.45        0.94      2.62 o 
  -4   7   6       12.62       13.95      2.16 o 
  -3   7   6        0.60       -0.86      1.15 o 
  -2   7   6      153.23      150.98      4.79 o 
  -1   7   6        3.74        2.07      1.70 o 
   0   7   6        0.14       -1.26      1.26 o 
   1   7   6       22.30       26.92      2.90 o 
   2   7   6       14.57        8.11      2.12 o 
   3   7   6       17.14       17.44      3.06 o 
   4   7   6      123.43      135.96     10.68 o 
   5   7   6        1.08       -2.81      4.05 o 
   6   7   6        3.37       -0.87      3.50 o 
 -10   8   6        0.36        3.47      5.29 o 
  -9   8   6        0.14       -1.97      4.25 o 
  -8   8   6       12.60       13.95      3.58 o 
  -7   8   6        6.30        6.52      2.67 o 
  -6   8   6       19.36       19.10      2.58 o 
  -5   8   6      136.12      135.33      4.73 o 
  -4   8   6       22.32       19.36      2.14 o 
  -3   8   6       10.06       11.83      2.04 o 
  -2   8   6      102.93      103.01      4.19 o 
  -1   8   6       43.70       39.66      3.25 o 
   0   8   6        0.56        0.56      1.64 o 
   1   8   6       17.58       12.94      2.45 o 
   2   8   6      201.98      179.49      7.33 o 
   3   8   6        4.95        6.76      2.50 o 
   4   8   6       28.11       25.21      4.63 o 
   5   8   6        0.35       -3.28      3.28 o 
   6   8   6        1.60        5.37      3.95 o 
 -10   9   6        0.25        4.84      5.58 o 
  -9   9   6        2.24        8.68      5.54 o 
  -8   9   6        2.14       -0.14      2.83 o 
  -7   9   6        1.64        4.74      2.80 o 
  -6   9   6        5.27        6.66      2.13 o 
  -5   9   6      202.87      212.60      6.79 o 
  -4   9   6       34.06       32.82      3.15 o 
  -3   9   6       18.77       16.89      2.41 o 
  -2   9   6       58.15       56.94      4.12 o 
  -1   9   6       10.62       12.53      2.44 o 
   0   9   6        4.26        6.79      2.12 o 
   1   9   6      125.65      124.86      7.38 o 
   2   9   6      267.60      270.71      8.28 o 
   3   9   6        0.04        1.19      2.31 o 
   4   9   6        0.57       -2.51      3.05 o 
   5   9   6        5.91        9.16      4.12 o 
   6   9   6        1.61        5.36      4.10 o 
 -10  10   6        0.16        3.78      6.53 o 
  -9  10   6        0.13       -2.75      5.17 o 
  -8  10   6        0.40        0.93      2.96 o 
  -7  10   6        4.30        7.74      2.82 o 
  -6  10   6        0.09        2.50      1.90 o 
  -5  10   6      238.92      239.48      6.52 o 
  -4  10   6        6.03        7.26      1.96 o 
  -3  10   6       34.02       40.50      3.56 o 
  -2  10   6       38.13       39.55      3.46 o 
  -1  10   6        6.55        2.37      1.86 o 
   0  10   6       79.20       74.01      6.85 o 
   1  10   6       54.28       54.43      5.62 o 
   2  10   6       25.91       23.71      3.68 o 
   3  10   6        3.26        3.11      2.86 o 
   4  10   6       39.89       45.24      5.72 o 
   5  10   6       15.44       13.22      4.57 o 
   6  10   6        0.21        2.55      4.29 o 
  -9  11   6        0.32       -0.49      5.66 o 
  -8  11   6        0.13        0.40      3.45 o 
  -7  11   6        4.07        7.10      2.99 o 
  -6  11   6        5.95        3.21      2.05 o 
  -5  11   6       10.76        9.41      2.60 o 
  -4  11   6       25.46       25.88      4.73 o 
  -3  11   6       22.86       18.82      2.97 o 
  -2  11   6        1.59        3.24      1.96 o 
  -1  11   6       30.63       34.09      3.42 o 
   0  11   6        7.28        5.22      2.17 o 
   1  11   6       52.94       56.26      4.16 o 
   2  11   6        4.34        6.51      2.62 o 
   3  11   6       15.43        9.11      2.92 o 
   4  11   6        3.60        7.74      5.93 o 
   5  11   6        4.96        5.49      4.31 o 
  -9  12   6        1.83        3.90      5.93 o 
  -8  12   6        1.12       -0.88      3.71 o 
  -7  12   6        1.21        4.96      3.08 o 
  -6  12   6        4.74        2.62      4.03 o 
  -5  12   6      104.60       92.81      4.61 o 
  -4  12   6       38.20       42.57      4.34 o 
  -3  12   6       14.07       17.92      3.01 o 
  -2  12   6        0.47       -0.08      1.97 o 
  -1  12   6        0.14       -1.81      1.81 o 
   0  12   6       78.45       79.55      5.80 o 
   1  12   6        4.57        4.08      2.38 o 
   2  12   6        2.04        2.59      2.88 o 
   3  12   6        3.55        2.68      2.66 o 
   4  12   6       18.39       12.05      7.24 o 
   5  12   6        0.21        3.37      4.24 o 
  -9  13   6        0.87        4.70      6.55 o 
  -8  13   6        0.25       -0.38      3.78 o 
  -7  13   6        3.36        0.30      2.92 o 
  -6  13   6        0.78       -2.06      2.06 o 
  -5  13   6       70.41       68.28      4.25 o 
  -4  13   6        1.62        1.84      2.38 o 
  -3  13   6        7.73        7.60      2.63 o 
  -2  13   6        4.11        4.78      2.40 o 
  -1  13   6       12.04        7.07      2.55 o 
   0  13   6       19.76       15.99      4.73 o 
   1  13   6       30.94       22.92      3.25 o 
   2  13   6        1.19       -0.83      2.64 o 
   3  13   6        0.12       -2.99      2.99 o 
   4  13   6        0.79       -2.39      3.31 o 
   5  13   6       11.45       13.51      4.94 o 
  -9  14   6        0.05       -2.03      6.14 o 
  -8  14   6        0.59       -0.39     10.55 o 
  -7  14   6        6.65        2.55      3.67 o 
  -6  14   6        0.19        1.81      2.44 o 
  -5  14   6       27.39       21.57      3.10 o 
  -4  14   6       15.88       18.47      3.33 o 
  -3  14   6        4.35        1.46      2.15 o 
  -2  14   6       72.45       70.94      6.40 o 
  -1  14   6        0.38       -1.01      2.02 o 
   0  14   6        1.92        0.41      2.18 o 
   1  14   6        3.28        5.31      2.63 o 
   2  14   6        4.76        3.08      4.88 o 
   3  14   6        0.12        5.79      2.80 o 
   4  14   6        2.39       -2.70      2.80 o 
   5  14   6       12.83        5.97      6.51 o 
  -8  15   6        0.00        1.79      5.80 o 
  -7  15   6        0.34        0.89      3.92 o 
  -6  15   6        4.89        8.56      4.77 o 
  -5  15   6        0.07        2.68      2.59 o 
  -4  15   6        2.35        1.64      2.42 o 
  -3  15   6       32.67       22.89      3.54 o 
  -2  15   6       26.01       16.67      3.53 o 
  -1  15   6        8.01        7.47      2.64 o 
   0  15   6       26.61       29.08      3.81 o 
   1  15   6        4.73        1.65      2.58 o 
   2  15   6       11.95        6.61      5.79 o 
   3  15   6        4.34        5.18      4.88 o 
   4  15   6        0.00        2.86      3.33 o 
  -8  16   6        2.96       -1.16      4.41 o 
  -7  16   6        1.35        5.15      4.16 o 
  -6  16   6        0.33        3.70      3.72 o 
  -5  16   6        1.00        2.93      2.68 o 
  -4  16   6        4.10       10.12      2.96 o 
  -3  16   6        4.31        3.76      2.80 o 
  -2  16   6        5.88        5.44      2.66 o 
  -1  16   6       10.27        8.72      2.84 o 
   0  16   6       10.81        8.39      2.90 o 
   1  16   6        1.23       -2.83      2.93 o 
   2  16   6       11.34       14.33      4.10 o 
   3  16   6        6.32        2.43      3.64 o 
   4  16   6        3.26        2.48      3.46 o 
  -7  17   6       11.90       17.83      7.92 o 
  -6  17   6        2.96        5.77      4.12 o 
  -5  17   6        6.08        7.70      3.13 o 
  -4  17   6        5.51        6.33      2.95 o 
  -3  17   6        4.56        1.85      2.69 o 
  -2  17   6        2.83        0.78      2.67 o 
  -1  17   6       14.45       11.61      3.22 o 
   0  17   6        0.20        4.16      3.53 o 
   1  17   6        0.10       -2.40      2.40 o 
   2  17   6        0.04        1.63      3.47 o 
   3  17   6       10.59       27.48      5.55 o 
  -7  18   6        4.57        7.39      4.85 o 
  -6  18   6        0.52        2.23      4.26 o 
  -5  18   6        0.06        9.04      4.28 o 
  -4  18   6        1.90        1.70      3.53 o 
  -3  18   6        0.05        2.58      3.69 o 
  -2  18   6       12.73        7.98      6.80 o 
  -1  18   6        0.26       -1.29      3.25 o 
   0  18   6       17.21       15.52      3.46 o 
   1  18   6        4.95        6.09      3.91 o 
   2  18   6        5.41        5.43      4.05 o 
   3  18   6        4.62        6.79      9.57 o 
  -6  19   6        0.68        3.36      4.51 o 
  -5  19   6        3.61        4.52      3.11 o 
  -4  19   6        7.21        8.70      3.25 o 
  -3  19   6        2.68        2.68      7.13 o 
  -2  19   6        6.81        4.27      2.85 o 
  -1  19   6        0.00       -2.35      2.35 o 
   0  19   6        8.49        7.15      3.13 o 
   1  19   6        0.23       -3.14      3.35 o 
   2  19   6        2.42       -0.62      3.92 o 
  -5  20   6        5.48        5.02      3.30 o 
  -4  20   6        4.43        1.84      3.09 o 
  -3  20   6        2.30        1.26      4.25 o 
  -2  20   6        1.92        1.59      2.92 o 
  -1  20   6        7.60        4.44      3.11 o 
   0  20   6        7.63        7.80      3.23 o 
   1  20   6        0.59        2.99      4.05 o 
  -4  21   6        1.70        0.44      3.11 o 
  -3  21   6        0.00       -2.13      2.95 o 
  -2  21   6        5.82        8.09      3.55 o 
  -1  21   6        6.14       10.00      3.77 o 
   0  21   6       16.41       15.83      4.77 o 
  -9   0   7        0.35        5.77      4.90 o 
  -7   0   7       18.77       22.43      3.35 o 
  -5   0   7       16.12       18.05      2.75 o 
  -3   0   7       14.19       14.63      2.93 o 
  -1   0   7        0.02        1.30      1.70 o 
   1   0   7      442.69      444.64     21.27 o 
   3   0   7        5.36       10.41      4.76 o 
   5   0   7        6.11        1.52      4.66 o 
 -10   1   7        3.90        4.87      3.81 o 
  -9   1   7       10.18        4.67      5.85 o 
  -8   1   7        3.14        1.43      2.29 o 
  -7   1   7        1.35        2.37      1.53 o 
  -6   1   7        3.92        3.58      1.45 o 
  -5   1   7        0.69       -0.16      1.45 o 
  -4   1   7       15.92       22.04      1.87 o 
  -3   1   7       12.21       15.45      1.99 o 
  -2   1   7       51.01       59.64      2.39 o 
  -1   1   7       13.55       17.57      2.00 o 
   0   1   7       66.84       76.23      3.05 o 
   1   1   7        1.41        4.18      2.00 o 
   2   1   7        0.31        0.32      1.59 o 
   3   1   7        0.41        0.74      2.43 o 
   4   1   7        0.20        4.59      4.90 o 
   5   1   7       12.90        4.22      5.03 o 
   6   1   7        1.46        4.37      3.65 o 
 -10   2   7        0.05        4.73      5.85 o 
  -9   2   7        0.34        2.91      3.20 o 
  -8   2   7        0.02        1.26      1.87 o 
  -7   2   7        0.01       -0.19      1.39 o 
  -6   2   7       21.06       22.29      2.10 o 
  -5   2   7       18.06       13.31      1.78 o 
  -4   2   7        0.66        2.12      1.22 o 
  -3   2   7        4.37        2.13      1.20 o 
  -2   2   7       48.94       58.40      2.67 o 
  -1   2   7       16.44       13.65      1.68 o 
   0   2   7      257.80      272.70      6.67 o 
   1   2   7       16.40       22.77      2.28 o 
   2   2   7      100.39      100.03      3.81 o 
   3   2   7        0.62        3.43      2.70 o 
   4   2   7       39.83       44.34      8.98 o 
   5   2   7        2.16        5.78      7.78 o 
   6   2   7        0.06       -0.60      3.17 o 
 -10   3   7        3.89        3.13      3.65 o 
  -9   3   7        4.90        6.72      3.20 o 
  -8   3   7        4.12        5.41      2.18 o 
  -7   3   7        0.79        2.76      1.53 o 
  -6   3   7        7.62       12.36      1.81 o 
  -5   3   7       10.25       10.07      1.69 o 
  -4   3   7       77.34       86.94      3.07 o 
  -3   3   7      313.19      316.78      5.19 o 
  -2   3   7      108.88      106.47      3.26 o 
  -1   3   7        6.56        6.91      1.45 o 
   0   3   7       93.27      107.72      6.46 o 
   1   3   7       10.62       12.53      2.12 o 
   2   3   7        0.20        0.58      1.51 o 
   3   3   7        0.10        1.73      2.15 o 
   4   3   7        4.21        6.23      4.46 o 
   5   3   7        0.22       -1.30      2.91 o 
   6   3   7        0.00        4.52      3.78 o 
 -10   4   7        4.51        7.53      5.77 o 
  -9   4   7        0.20       -2.85      4.04 o 
  -8   4   7        0.20        2.07      2.10 o 
  -7   4   7        0.93       -0.97      1.47 o 
  -6   4   7        4.28        4.78      1.75 o 
  -5   4   7       11.03       10.98      1.68 o 
  -4   4   7        0.11       -1.11      1.11 o 
  -3   4   7      348.68      339.61      5.38 o 
  -2   4   7        1.82        2.65      1.37 o 
  -1   4   7        8.51       10.30      1.57 o 
   0   4   7       56.36       55.21      3.11 o 
   1   4   7       22.70       18.15      2.28 o 
   2   4   7        5.34        2.48      1.84 o 
   3   4   7        1.73        2.06      2.14 o 
   4   4   7        0.62        0.16      3.26 o 
   5   4   7        0.00       -3.05      3.05 o 
   6   4   7        1.16       -2.42      3.30 o 
 -10   5   7        0.76        0.64      4.84 o 
  -9   5   7        0.28        5.15      5.01 o 
  -8   5   7        2.43        2.02      2.59 o 
  -7   5   7        0.00       -0.51      1.76 o 
  -6   5   7       21.89       31.20      2.75 o 
  -5   5   7       57.85       60.18      3.25 o 
  -4   5   7        2.22        1.71      1.50 o 
  -3   5   7      143.82      142.74      4.26 o 
  -2   5   7      318.96      307.18      8.06 o 
  -1   5   7        8.64        8.34      2.22 o 
   0   5   7       31.64       30.25      3.00 o 
   1   5   7        0.25        0.57      1.56 o 
   2   5   7        5.12        3.64      1.86 o 
   3   5   7        5.70        3.73      2.41 o 
   4   5   7        0.38        1.19      2.36 o 
   5   5   7        0.77        3.53      2.84 o 
 -10   6   7        0.07       -3.06      4.78 o 
  -9   6   7        0.17       -4.31      4.31 o 
  -8   6   7        2.52        1.13      3.41 o 
  -7   6   7        0.95        1.57      1.88 o 
  -6   6   7       28.79       29.76      2.82 o 
  -5   6   7       12.82       10.48      2.27 o 
  -4   6   7        2.57        2.36      1.54 o 
  -3   6   7       34.33       32.23      2.92 o 
  -2   6   7        3.65        1.70      1.93 o 
  -1   6   7        9.26        7.97      2.28 o 
   0   6   7        1.85        0.91      1.88 o 
   1   6   7       77.86       81.95      4.66 o 
   2   6   7        9.16       11.57      2.71 o 
   3   6   7        0.24       -2.54      2.54 o 
   4   6   7        0.83        5.89      3.41 o 
   5   6   7        1.80        6.33      3.88 o 
 -10   7   7        0.02       -2.11      5.11 o 
  -9   7   7       11.60       23.87      7.33 o 
  -8   7   7        0.02        0.47      2.45 o 
  -7   7   7        2.33        1.05      1.87 o 
  -6   7   7        0.29        0.31      1.97 o 
  -5   7   7       67.84       73.17      3.60 o 
  -4   7   7      104.07      101.81      4.51 o 
  -3   7   7      517.29      466.23     12.29 o 
  -2   7   7        1.42        3.01      2.03 o 
  -1   7   7       32.64       31.16      4.42 o 
   0   7   7        0.14       -0.45      1.75 o 
   1   7   7      270.79      293.49      8.21 o 
   2   7   7        0.15       -0.17      2.18 o 
   3   7   7       15.83       13.48      3.03 o 
   4   7   7        7.28       10.06      3.91 o 
   5   7   7        0.01        0.21      3.82 o 
 -10   8   7        0.30        5.52      5.69 o 
  -9   8   7        0.03        2.81      4.62 o 
  -8   8   7        1.26       -1.18      2.42 o 
  -7   8   7        4.48        2.27      2.50 o 
  -6   8   7        1.85        1.06      1.91 o 
  -5   8   7       71.16       73.90      4.19 o 
  -4   8   7        0.12        1.26      1.79 o 
  -3   8   7      328.74      302.65      8.77 o 
  -2   8   7       46.47       44.16      3.72 o 
  -1   8   7        2.01        2.66      2.08 o 
   0   8   7        0.01        0.77      1.91 o 
   1   8   7       85.39       79.44     13.02 o 
   2   8   7        8.51        8.38      3.23 o 
   3   8   7        7.91        2.56      2.49 o 
   4   8   7       57.69       49.51      6.09 o 
   5   8   7        0.04       -0.02      3.76 o 
 -10   9   7        0.08        2.40      5.56 o 
  -9   9   7        0.67        5.21      5.07 o 
  -8   9   7        0.00       -1.94      3.16 o 
  -7   9   7        8.45        8.62      2.67 o 
  -6   9   7       56.37       56.31      3.94 o 
  -5   9   7       93.31       91.80      5.06 o 
  -4   9   7        7.71       10.57      2.48 o 
  -3   9   7      124.34      123.62      5.70 o 
  -2   9   7       45.58       42.72      3.81 o 
  -1   9   7       15.69       14.76      2.76 o 
   0   9   7        0.57       -0.72      1.87 o 
   1   9   7        1.99        2.96      3.26 o 
   2   9   7       12.06       10.37      3.53 o 
   3   9   7        0.16       -1.55      2.43 o 
   4   9   7        4.00        2.17      3.69 o 
   5   9   7        0.98        3.95      4.16 o 
  -9  10   7        0.01        1.13      5.03 o 
  -8  10   7        2.23        2.68      3.47 o 
  -7  10   7        2.72        2.09      2.68 o 
  -6  10   7        7.65        6.50      2.49 o 
  -5  10   7       30.66       35.28      3.44 o 
  -4  10   7       15.73       19.42      2.89 o 
  -3  10   7        0.34        4.84      2.30 o 
  -2  10   7        1.45       -2.44      2.44 o 
  -1  10   7       10.36        9.09      3.68 o 
   0  10   7        0.19        2.31      2.12 o 
   1  10   7       47.10       42.64      4.01 o 
   2  10   7        7.58       -0.36      3.54 o 
   3  10   7       10.36       10.86      3.53 o 
   4  10   7        0.44        1.02      3.58 o 
   5  10   7        0.31        0.19      3.96 o 
  -9  11   7        0.56        7.27      6.61 o 
  -8  11   7        1.88        1.54      3.91 o 
  -7  11   7        4.28        2.59      2.90 o 
  -6  11   7       25.77       28.40      3.25 o 
  -5  11   7       37.24       39.38      3.52 o 
  -4  11   7       25.15       22.46      3.42 o 
  -3  11   7        5.20        0.85      2.25 o 
  -2  11   7        0.01        0.98      2.12 o 
  -1  11   7        3.05        1.55      2.31 o 
   0  11   7        0.16       -1.71      1.92 o 
   1  11   7       45.53       40.77      5.89 o 
   2  11   7       12.07       13.51      5.29 o 
   3  11   7        3.61        4.89      3.09 o 
   4  11   7       39.88       41.19      6.21 o 
  -9  12   7        0.01       -2.11      6.14 o 
  -8  12   7        0.02        5.70      4.21 o 
  -7  12   7        9.09       14.11      4.50 o 
  -6  12   7        0.24        1.81      2.36 o 
  -5  12   7       19.54       17.89      2.93 o 
  -4  12   7        7.03        8.81      2.92 o 
  -3  12   7       10.83        6.57      2.64 o 
  -2  12   7        8.41        9.22      2.79 o 
  -1  12   7       23.36       17.34      3.04 o 
   0  12   7        5.32        4.76      2.41 o 
   1  12   7       24.62       24.27      3.43 o 
   2  12   7        0.01       -2.80      2.80 o 
   3  12   7        0.34        6.04      3.12 o 
   4  12   7        2.12       -4.19      4.62 o 
  -9  13   7        0.02       -5.93      5.93 o 
  -8  13   7        1.14        0.26      4.00 o 
  -7  13   7        0.69        1.61      3.73 o 
  -6  13   7       20.14       22.18      3.27 o 
  -5  13   7        0.50       -0.18      2.09 o 
  -4  13   7        0.73       -0.32      2.36 o 
  -3  13   7       16.93       12.98      3.12 o 
  -2  13   7       63.09       63.65      6.57 o 
  -1  13   7       10.20        7.41      3.08 o 
   0  13   7       23.81       15.01      3.30 o 
   1  13   7        0.01       -1.08      2.91 o 
   2  13   7        2.23        0.03      3.28 o 
   3  13   7        0.00       -0.84      5.32 o 
   4  13   7        4.75        1.61      4.22 o 
  -8  14   7        2.33        5.66      6.26 o 
  -7  14   7        0.14       -2.79      3.43 o 
  -6  14   7        2.83        1.21      2.65 o 
  -5  14   7        1.19       -1.36      2.43 o 
  -4  14   7        5.00        3.81      2.65 o 
  -3  14   7        2.66        1.33      2.54 o 
  -2  14   7       16.87       12.28      3.19 o 
  -1  14   7        4.45        4.56      2.71 o 
   0  14   7        1.23        0.88      2.58 o 
   1  14   7       23.63       21.73      4.79 o 
   2  14   7        6.19        1.83      3.35 o 
   3  14   7        2.99       10.71      6.75 o 
   4  14   7        0.00        9.77      6.51 o 
  -8  15   7        0.09        7.21      5.00 o 
  -7  15   7        1.17        5.03      4.33 o 
  -6  15   7        0.26       -1.25      2.86 o 
  -5  15   7        1.58        3.95      2.92 o 
  -4  15   7        0.89        0.74      3.18 o 
  -3  15   7       17.51       14.27      3.46 o 
  -2  15   7        0.43       -0.57      2.47 o 
  -1  15   7        1.35       -0.60      2.48 o 
   0  15   7        0.32       -1.98      3.14 o 
   1  15   7        4.03        2.83      3.60 o 
   2  15   7        0.60       -1.48      5.50 o 
   3  15   7        0.04        2.62      4.49 o 
  -7  16   7        2.89       10.46      4.91 o 
  -6  16   7        0.23       -3.13      3.13 o 
  -5  16   7        0.22       -1.96      2.81 o 
  -4  16   7        5.16        7.06      3.20 o 
  -3  16   7        2.32        4.10      3.11 o 
  -2  16   7       11.54        7.58      3.09 o 
  -1  16   7       11.63       11.13      3.25 o 
   0  16   7        8.69        7.61      3.50 o 
   1  16   7        1.22       -2.26      3.28 o 
   2  16   7       11.04        5.66      6.73 o 
   3  16   7        0.32       -2.89      3.94 o 
  -7  17   7        0.14        3.65      4.71 o 
  -6  17   7        2.00        0.13      3.25 o 
  -5  17   7        4.81        3.71      3.72 o 
  -4  17   7        9.26        5.80      3.10 o 
  -3  17   7        4.54       10.77      3.74 o 
  -2  17   7        5.47        5.75      3.03 o 
  -1  17   7        0.95        1.38      2.78 o 
   0  17   7        0.00        0.72      2.83 o 
   1  17   7        0.76       -5.30      5.30 o 
   2  17   7        5.20        7.32      4.03 o 
  -6  18   7        0.14       -2.60      4.04 o 
  -5  18   7        4.48        4.78      3.29 o 
  -4  18   7        0.15        2.01      2.93 o 
  -3  18   7        3.17        4.78      3.12 o 
  -2  18   7        1.33       -1.32      2.91 o 
  -1  18   7        0.21       -2.52      2.77 o 
   0  18   7        2.69       -1.78      3.74 o 
   1  18   7        2.47        2.77      4.66 o 
  -5  19   7        0.55       -2.41      4.08 o 
  -4  19   7        0.24       -1.71      3.95 o 
  -3  19   7        0.05        6.81      6.06 o 
  -2  19   7        0.38        3.08      3.96 o 
  -1  19   7        3.08        5.40      4.44 o 
   0  19   7        1.62        3.23      2.99 o 
   1  19   7        0.12       -3.08      4.81 o 
  -4  20   7        0.82        1.48      4.43 o 
  -3  20   7        0.12        2.02      4.34 o 
  -2  20   7        7.95       15.19      3.84 o 
  -1  20   7        1.42       -0.59      3.05 o 
 -10   0   8        2.09        0.27      5.25 o 
  -8   0   8        0.53        1.82      2.90 o 
  -6   0   8      182.54      171.41      6.56 o 
  -4   0   8        3.72        1.34      2.03 o 
  -2   0   8       54.74       52.31      3.96 o 
   0   0   8        6.59        3.17      2.62 o 
   2   0   8        9.87       10.57      4.56 o 
   4   0   8       29.13       29.76      7.33 o 
 -10   1   8        0.01        4.31      8.25 o 
  -9   1   8        4.56        3.72      3.19 o 
  -8   1   8        0.80        1.36      2.02 o 
  -7   1   8       34.39       34.80      3.41 o 
  -6   1   8       22.40       20.53      2.29 o 
  -5   1   8       10.56       10.67      2.01 o 
  -4   1   8        0.54        1.02      1.36 o 
  -3   1   8       22.59       25.36      2.84 o 
  -2   1   8        7.85        8.43      1.82 o 
  -1   1   8        7.20        8.25      1.68 o 
   0   1   8        0.23        1.95      1.56 o 
   1   1   8       18.55       18.90      3.46 o 
   2   1   8        1.20       -0.20      2.14 o 
   3   1   8        0.15       -0.27      2.65 o 
   4   1   8        0.55        6.81      3.58 o 
   5   1   8        0.92        5.74      4.05 o 
 -10   2   8        2.00        4.24      3.64 o 
  -9   2   8        0.00        2.47      3.27 o 
  -8   2   8        0.07       -1.17      2.08 o 
  -7   2   8        7.84        6.50      2.02 o 
  -6   2   8        0.05        3.53      1.68 o 
  -5   2   8       54.53       54.20      2.87 o 
  -4   2   8        1.69       -0.09      1.29 o 
  -3   2   8       37.37       35.68      2.34 o 
  -2   2   8        0.29       -0.46      1.43 o 
  -1   2   8        1.38       -0.93      1.56 o 
   0   2   8        0.49        1.14      1.69 o 
   1   2   8       26.97       30.64      3.02 o 
   2   2   8        1.46        1.97      2.26 o 
   3   2   8        0.72       -2.60      3.42 o 
   4   2   8        2.13        1.84      3.34 o 
   5   2   8        0.06        3.50      5.35 o 
 -10   3   8        2.58       -4.12      4.56 o 
  -9   3   8        0.41       -4.23      4.35 o 
  -8   3   8        0.14       -2.05      2.45 o 
  -7   3   8        5.51        7.44      2.02 o 
  -6   3   8        2.00        1.01      1.62 o 
  -5   3   8        6.46        5.38      1.76 o 
  -4   3   8        0.03       -0.72      1.39 o 
  -3   3   8       17.58       21.00      2.27 o 
  -2   3   8       19.98       20.00      2.25 o 
  -1   3   8       16.21       24.74      4.26 o 
   0   3   8      127.92      147.06      5.10 o 
   1   3   8        0.24        3.46      1.88 o 
   2   3   8        1.15       -0.19      2.07 o 
   3   3   8        4.02        7.03      3.34 o 
   4   3   8        0.54       -3.06      3.06 o 
   5   3   8        0.22        4.04      3.57 o 
 -10   4   8       10.02       12.31      6.36 o 
  -9   4   8        0.97        8.44      5.36 o 
  -8   4   8        0.75        3.16      2.60 o 
  -7   4   8        4.94        2.64      2.25 o 
  -6   4   8       34.17       30.61      3.71 o 
  -5   4   8        1.86        0.60      1.85 o 
  -4   4   8        7.90        9.83      2.10 o 
  -3   4   8       21.24       21.98      2.70 o 
  -2   4   8        2.39        0.32      1.82 o 
  -1   4   8        7.07        6.03      2.37 o 
   0   4   8       30.26       29.68      3.49 o 
   1   4   8        3.04        1.06      3.34 o 
   2   4   8        0.43       -0.07      2.07 o 
   3   4   8        1.13        0.29      4.29 o 
   4   4   8        0.25       -4.06      4.06 o 
   5   4   8        1.69        1.33      5.23 o 
 -10   5   8        8.52       13.18      6.86 o 
  -9   5   8       24.12       18.47      6.69 o 
  -8   5   8        0.36        3.31      2.71 o 
  -7   5   8        3.04        2.90      2.83 o 
  -6   5   8        0.97        0.32      1.93 o 
  -5   5   8        1.15       -0.39      2.04 o 
  -4   5   8        2.82        1.46      2.02 o 
  -3   5   8       76.35       77.04      4.84 o 
  -2   5   8        9.87       11.30      2.67 o 
  -1   5   8        5.33        3.62      2.20 o 
   0   5   8        0.55        0.08      2.10 o 
   1   5   8      205.71      219.25      7.71 o 
   2   5   8        3.25        3.47      4.60 o 
   3   5   8        9.60        3.12      4.68 o 
   4   5   8        0.02       -3.10      4.39 o 
 -10   6   8        2.83        3.63      5.25 o 
  -9   6   8        3.09        3.24      5.17 o 
  -8   6   8        0.38       -0.17      2.95 o 
  -7   6   8        2.86        0.63      2.24 o 
  -6   6   8       61.22       68.90      3.87 o 
  -5   6   8        2.12       -0.39      2.92 o 
  -4   6   8       21.22       28.92      3.14 o 
  -3   6   8       17.84       17.04      3.02 o 
  -2   6   8        2.50        3.01      2.71 o 
  -1   6   8        1.68        0.02      2.00 o 
   0   6   8        5.02        4.40      2.40 o 
   1   6   8      105.02      119.42      5.87 o 
   2   6   8        0.87        0.67      2.95 o 
   3   6   8       12.18       15.31      4.15 o 
   4   6   8        1.19        2.73      5.25 o 
 -10   7   8        1.37        4.51      5.93 o 
  -9   7   8        0.36        2.59      5.36 o 
  -8   7   8        0.11        5.65      3.30 o 
  -7   7   8        0.01        2.12      2.25 o 
  -6   7   8       21.67       19.89      3.16 o 
  -5   7   8        9.19        8.25      2.54 o 
  -4   7   8        3.77        8.99      2.43 o 
  -3   7   8        1.28        0.71      2.25 o 
  -2   7   8        7.03        2.23      2.82 o 
  -1   7   8        2.54        2.56      2.31 o 
   0   7   8       15.30       14.13      2.99 o 
   1   7   8        1.15        1.72      2.47 o 
   2   7   8        0.40       -0.40      2.86 o 
   3   7   8        6.13       11.74      4.00 o 
   4   7   8        7.74        5.44      3.84 o 
  -9   8   8        0.04        4.82      5.60 o 
  -8   8   8        0.12       -2.83      2.88 o 
  -7   8   8        0.03       -2.41      2.41 o 
  -6   8   8        0.02        1.06      2.70 o 
  -5   8   8        0.01       -0.71      2.11 o 
  -4   8   8        7.71        4.81      2.32 o 
  -3   8   8       71.75       85.33      7.76 o 
  -2   8   8        1.49        1.95      2.27 o 
  -1   8   8       18.97       13.62      2.88 o 
   0   8   8       21.76       20.29      3.25 o 
   1   8   8       12.01       12.49      4.88 o 
   2   8   8        0.09       -2.57      2.57 o 
   3   8   8        0.82        0.92      4.37 o 
   4   8   8        0.12        0.35      5.81 o 
  -9   9   8        5.08       -3.51      5.42 o 
  -8   9   8        0.12       -2.69      3.52 o 
  -7   9   8        0.41        0.77      2.52 o 
  -6   9   8       49.88       51.78      4.20 o 
  -5   9   8       39.67       37.15      3.76 o 
  -4   9   8        1.77        5.04      2.59 o 
  -3   9   8       59.82       49.28      6.59 o 
  -2   9   8       13.49       11.47      2.94 o 
  -1   9   8        0.12        0.86      2.23 o 
   0   9   8       24.39       29.66      3.82 o 
   1   9   8       66.16       67.56      4.94 o 
   2   9   8        0.00        1.68      3.07 o 
   3   9   8       16.72       10.75      5.79 o 
   4   9   8        6.19        2.89      4.00 o 
  -9  10   8        0.78       -3.34      3.96 o 
  -8  10   8        1.01        5.51      4.24 o 
  -7  10   8        1.97       -0.24      2.82 o 
  -6  10   8       29.27       35.93      3.84 o 
  -5  10   8        5.49        2.00      2.42 o 
  -4  10   8        2.49        2.10      2.45 o 
  -3  10   8       31.35       33.36      5.19 o 
  -2  10   8        2.61        3.15      2.42 o 
  -1  10   8       28.42       29.92      3.80 o 
   0  10   8        4.16        3.31      2.55 o 
   1  10   8        1.56        0.70      2.92 o 
   2  10   8       21.20       19.09      4.55 o 
   3  10   8       24.60       15.19      6.75 o 
   4  10   8        1.06        2.82      3.88 o 
  -9  11   8        0.10       -3.80      3.80 o 
  -8  11   8        0.09        3.90      4.03 o 
  -7  11   8        6.75        6.52      3.10 o 
  -6  11   8       21.14       21.62      3.30 o 
  -5  11   8        5.60        2.62      2.51 o 
  -4  11   8        2.06       -0.49      2.39 o 
  -3  11   8       13.49       17.72      3.33 o 
  -2  11   8        0.95       -1.80      2.24 o 
  -1  11   8        2.27        0.38      2.32 o 
   0  11   8        8.41        9.98      2.91 o 
   1  11   8        0.06        4.06      3.31 o 
   2  11   8        0.04       -3.11      3.11 o 
   3  11   8       13.23       14.67      7.14 o 
  -8  12   8        1.41        3.50      6.50 o 
  -7  12   8        0.74       -0.03      3.69 o 
  -6  12   8        0.08       -2.17      2.94 o 
  -5  12   8        0.16        0.92      2.35 o 
  -4  12   8        4.16        2.31      2.65 o 
  -3  12   8        8.82        4.22      2.67 o 
  -2  12   8        3.21        3.34      2.62 o 
  -1  12   8        0.01       -0.78      2.43 o 
   0  12   8        3.83       -0.07      3.30 o 
   1  12   8        0.02        4.29      3.53 o 
   2  12   8        0.38        1.68      3.74 o 
   3  12   8        0.10        6.05      6.59 o 
  -8  13   8        0.00       -2.82      4.18 o 
  -7  13   8        1.00       -3.59      3.77 o 
  -6  13   8        2.59        1.84      2.93 o 
  -5  13   8        1.56        0.11      2.58 o 
  -4  13   8        1.58        0.84      2.76 o 
  -3  13   8        0.45       -1.39      2.31 o 
  -2  13   8        7.74        6.66      2.86 o 
  -1  13   8        0.08        0.83      2.61 o 
   0  13   8        2.08        2.94      2.74 o 
   1  13   8       11.79       18.25      4.68 o 
   2  13   8        0.06       -3.49      3.49 o 
   3  13   8        0.06       -1.03      4.01 o 
  -8  14   8        0.00       -1.69      4.51 o 
  -7  14   8        0.00        0.11      4.13 o 
  -6  14   8        6.93       13.49      3.78 o 
  -5  14   8        0.58        0.88      2.79 o 
  -4  14   8        4.68        5.90      3.06 o 
  -3  14   8       10.47       11.70      3.35 o 
  -2  14   8        7.71        3.11      2.72 o 
  -1  14   8       15.40       17.49      4.14 o 
   0  14   8        7.29       10.21      3.42 o 
   1  14   8        1.09        2.26      3.66 o 
   2  14   8        0.30        2.04      4.04 o 
  -7  15   8        0.31        2.40      7.33 o 
  -6  15   8        1.75        0.08      3.18 o 
  -5  15   8        0.14        2.75      2.98 o 
  -4  15   8        0.07        3.22      3.04 o 
  -3  15   8        6.83        7.22      3.32 o 
  -2  15   8        4.87        1.19      2.72 o 
  -1  15   8        0.03       -1.70      2.73 o 
   0  15   8        2.79        1.09      3.01 o 
   1  15   8        1.38        6.10      3.95 o 
   2  15   8       14.19       16.21      5.25 o 
  -7  16   8        0.42       -2.16      4.39 o 
  -6  16   8        2.73        5.65      3.59 o 
  -5  16   8       15.54       22.69      4.22 o 
  -4  16   8        2.22        4.20      3.23 o 
  -3  16   8        3.16        5.11      3.33 o 
  -2  16   8        0.79        1.95      3.09 o 
  -1  16   8        4.65        2.57      3.05 o 
   0  16   8        0.36       -2.82      2.82 o 
   1  16   8        3.35        6.21      4.47 o 
  -6  17   8        1.66        2.98      3.55 o 
  -5  17   8        0.98        2.99      3.26 o 
  -4  17   8        0.24        1.42      3.09 o 
  -3  17   8        0.35        1.14      3.03 o 
  -2  17   8        0.01        0.47      2.86 o 
  -1  17   8        0.43       -1.48      2.95 o 
   0  17   8        0.01       -3.02      3.02 o 
  -5  18   8        0.64        3.07      3.52 o 
  -4  18   8        0.13        6.19      3.67 o 
  -3  18   8        0.03        0.65      3.15 o 
  -2  18   8        0.19       -1.60      3.05 o 
  -1  18   8        0.37       -3.02      3.02 o 
  -3  19   8        2.23        1.45      3.43 o 
  -2  19   8        2.31        3.29      3.51 o 
  -9   0   9        1.20       -2.13      4.41 o 
  -7   0   9        0.00       -1.32      2.52 o 
  -5   0   9        7.10        3.64      2.60 o 
  -3   0   9       75.93       76.86      5.86 o 
  -1   0   9        3.58        6.03      3.05 o 
   1   0   9        0.24       -3.32      3.32 o 
   3   0   9       10.32        1.60      4.54 o 
 -10   1   9        0.60       -1.03      5.50 o 
  -9   1   9        0.02        1.42      3.40 o 
  -8   1   9        0.93       -1.59      1.99 o 
  -7   1   9        2.25        5.37      2.04 o 
  -6   1   9        4.16        3.73      1.89 o 
  -5   1   9        0.78        0.52      1.69 o 
  -4   1   9        4.21        5.97      1.82 o 
  -3   1   9       23.55       24.25      2.81 o 
  -2   1   9        8.24       10.23      2.46 o 
  -1   1   9       11.40        7.36      2.54 o 
   0   1   9        0.07        0.77      2.01 o 
   1   1   9        6.12        3.88      2.17 o 
   2   1   9        0.38       -2.94      4.45 o 
   3   1   9        5.10        0.82      5.21 o 
   4   1   9        0.00       -2.38      3.47 o 
 -10   2   9        0.32        3.08      5.64 o 
  -9   2   9        0.57        2.69      5.05 o 
  -8   2   9        0.34        2.23      2.64 o 
  -7   2   9        2.37        1.19      2.20 o 
  -6   2   9        0.37        0.03      1.91 o 
  -5   2   9        0.10       -0.92      1.86 o 
  -4   2   9        1.11        0.90      1.72 o 
  -3   2   9       16.90       19.70      3.56 o 
  -2   2   9        4.79        7.08      2.16 o 
  -1   2   9       21.09       20.59      2.81 o 
   0   2   9       10.96        8.00      2.31 o 
   1   2   9        4.76        5.49      2.32 o 
   2   2   9        1.07        0.72      2.82 o 
   3   2   9        0.03        1.04      3.17 o 
   4   2   9        8.91        3.04      3.91 o 
 -10   3   9        0.22        6.61      5.71 o 
  -9   3   9        1.20        1.42      4.99 o 
  -8   3   9        0.60        0.90      2.62 o 
  -7   3   9        0.90        0.17      2.24 o 
  -6   3   9        0.01       -0.28      2.06 o 
  -5   3   9        1.88       -0.78      2.06 o 
  -4   3   9        0.79       -0.86      2.09 o 
  -3   3   9        8.36        0.94      2.30 o 
  -2   3   9        0.20        1.45      2.29 o 
  -1   3   9       21.97       18.41      3.26 o 
   0   3   9        2.70        1.46      2.45 o 
   1   3   9       15.78       24.43      3.69 o 
   2   3   9        0.02       -3.61      3.61 o 
   3   3   9        1.86        0.98      4.52 o 
  -9   4   9        0.45        7.18      5.73 o 
  -8   4   9        0.36        3.26      2.71 o 
  -7   4   9        1.93        1.50      2.38 o 
  -6   4   9        2.08        2.06      2.32 o 
  -5   4   9        6.07        5.56      2.36 o 
  -4   4   9        5.30        6.07      2.40 o 
  -3   4   9        7.34       10.23      2.89 o 
  -2   4   9        1.70        1.09      2.37 o 
  -1   4   9        6.08       10.13      2.88 o 
   0   4   9       96.35      110.63      6.02 o 
   1   4   9       27.98       30.65      3.92 o 
   2   4   9        0.12        1.83      4.54 o 
   3   4   9        5.26       -4.27      4.27 o 
  -9   5   9        0.00       -3.62      3.62 o 
  -8   5   9        0.02       -0.67      2.67 o 
  -7   5   9        0.80        0.44      2.32 o 
  -6   5   9       47.64       47.23      4.23 o 
  -5   5   9        0.26       -0.85      2.09 o 
  -4   5   9        1.30        4.60      2.37 o 
  -3   5   9        0.02        0.61      2.30 o 
  -2   5   9        0.42        0.91      2.35 o 
  -1   5   9        3.10        3.75      3.25 o 
   0   5   9       55.47       64.78      5.00 o 
   1   5   9       11.44       19.53      3.59 o 
   2   5   9        0.30        2.17      5.03 o 
   3   5   9        1.52       -2.54      4.74 o 
  -9   6   9        0.03       -1.89      6.84 o 
  -8   6   9        0.08        3.03      3.65 o 
  -7   6   9        1.63       -2.38      2.38 o 
  -6   6   9        0.39        3.94      2.66 o 
  -5   6   9        0.76       -2.18      2.18 o 
  -4   6   9       39.11       28.95      4.43 o 
  -3   6   9        2.12        1.59      2.45 o 
  -2   6   9        0.00       -0.55      2.22 o 
  -1   6   9       10.93        3.29      2.55 o 
   0   6   9        7.39        6.03      2.84 o 
   1   6   9        7.53        9.51      3.77 o 
   2   6   9        0.60       -1.94      2.91 o 
   3   6   9        3.46        1.27      5.15 o 
  -9   7   9        0.29       -1.44      3.96 o 
  -8   7   9        0.50       -2.20      3.61 o 
  -7   7   9        0.17       -1.55      2.86 o 
  -6   7   9       12.24       19.76      3.27 o 
  -5   7   9        0.02        3.41      2.44 o 
  -4   7   9       42.25       35.40      4.26 o 
  -3   7   9       22.02       23.52      3.65 o 
  -2   7   9        3.66        1.38      2.59 o 
  -1   7   9        7.23        5.20      2.74 o 
   0   7   9        8.88        5.28      2.89 o 
   1   7   9       20.20       41.27      7.72 o 
   2   7   9        7.09        0.53      3.53 o 
   3   7   9        0.38       -0.35      5.17 o 
  -9   8   9        0.09       -2.12      4.06 o 
  -8   8   9        0.20        1.52      3.77 o 
  -7   8   9       13.50       12.85      5.06 o 
  -6   8   9       51.07       61.26      4.65 o 
  -5   8   9        1.01        2.38      2.52 o 
  -4   8   9       50.08       49.33      4.82 o 
  -3   8   9       17.42       14.46      3.33 o 
  -2   8   9       10.97        6.24      2.84 o 
  -1   8   9        7.87        7.70      2.91 o 
   0   8   9       67.32       64.86      5.09 o 
   1   8   9        8.18        3.96      3.46 o 
   2   8   9        2.65        2.51      3.45 o 
   3   8   9        9.55        9.95      6.24 o 
  -9   9   9        0.52       -2.16      3.91 o 
  -8   9   9        0.21        3.45      4.06 o 
  -7   9   9        3.53        6.50      3.30 o 
  -6   9   9       12.09       11.63      5.37 o 
  -5   9   9        0.16        1.48      2.57 o 
  -4   9   9        0.99        2.03      2.70 o 
  -3   9   9        0.79        1.88      3.86 o 
  -2   9   9        3.61        4.76      3.12 o 
  -1   9   9        0.76       -0.28      2.47 o 
   0   9   9       10.97        5.89      2.91 o 
   1   9   9        0.89        0.21      3.25 o 
   2   9   9        0.92       -1.30      3.38 o 
   3   9   9        1.10        1.64      5.17 o 
  -8  10   9        0.28        5.76      4.29 o 
  -7  10   9        0.15       -1.60      2.98 o 
  -6  10   9        1.59        0.05      2.85 o 
  -5  10   9       14.59       15.61      3.26 o 
  -4  10   9       17.98       10.06      3.27 o 
  -3  10   9        0.23       -2.39      2.39 o 
  -2  10   9        9.58       10.83      3.14 o 
  -1  10   9        0.02        1.82      2.55 o 
   0  10   9        1.05        0.91      3.36 o 
   1  10   9        1.25        1.41      3.50 o 
   2  10   9        0.09        4.22      3.96 o 
  -8  11   9        0.37        6.54      4.63 o 
  -7  11   9        0.03        0.09      3.17 o 
  -6  11   9        7.40        5.62      3.29 o 
  -5  11   9        0.14       -2.51      2.51 o 
  -4  11   9       32.87       35.22      4.44 o 
  -3  11   9       27.31       30.76      7.68 o 
  -2  11   9        0.00       -2.29      2.29 o 
  -1  11   9        0.64        0.67      2.62 o 
   0  11   9        0.36        0.49      2.77 o 
   1  11   9        0.00       -0.24      5.21 o 
   2  11   9        4.95        4.08      4.32 o 
  -8  12   9        0.87       -0.60      4.05 o 
  -7  12   9        8.45       10.43      3.75 o 
  -6  12   9        4.74       -1.15      2.93 o 
  -5  12   9        0.00        1.45      3.73 o 
  -4  12   9        7.87       10.57      4.17 o 
  -3  12   9       18.86       21.91      3.89 o 
  -2  12   9        5.26        2.68      2.78 o 
  -1  12   9        3.17        5.39      3.06 o 
   0  12   9        0.87        3.76      3.15 o 
   1  12   9        2.96        1.88      3.92 o 
   2  12   9        0.02       -3.11      3.94 o 
  -7  13   9        0.00       -3.31      3.31 o 
  -6  13   9        0.16       -2.93      2.93 o 
  -5  13   9        0.61        0.90      3.01 o 
  -4  13   9        2.67        2.84      3.14 o 
  -3  13   9        8.18        1.93      2.88 o 
  -2  13   9        1.55       -0.20      2.59 o 
  -1  13   9        0.54        2.82      2.89 o 
   0  13   9        1.38        3.25      3.11 o 
   1  13   9        1.92        3.26      4.25 o 
  -7  14   9        0.21        0.57      3.64 o 
  -6  14   9        2.53       -3.08      3.19 o 
  -5  14   9        1.57       -0.90      3.04 o 
  -4  14   9        0.96        1.32      3.15 o 
  -3  14   9        6.13        2.71      3.20 o 
  -2  14   9        0.07       -0.48      2.76 o 
  -1  14   9        0.65       -2.51      2.84 o 
   0  14   9        0.03       -0.38      3.08 o 
   1  14   9        6.43        4.32      4.45 o 
  -6  15   9        0.36        3.37      3.81 o 
  -5  15   9        4.13        5.64      4.19 o 
  -4  15   9        0.28        1.20      3.27 o 
  -3  15   9        0.01       -0.49      3.03 o 
  -2  15   9        1.66       -0.17      2.88 o 
  -1  15   9        4.51       -0.54      3.14 o 
   0  15   9        0.11       -3.91      3.91 o 
  -5  16   9        2.74        2.59      3.68 o 
  -4  16   9        2.15        3.72      3.55 o 
  -3  16   9        0.72        2.15      3.39 o 
  -2  16   9        0.30        1.30      3.18 o 
  -1  16   9        2.12        0.58      3.27 o 
  -4  17   9        5.23       11.30      4.12 o 
  -3  17   9        0.08       -3.27      3.27 o 
  -2  17   9        0.20        0.03      3.36 o 
  -8   0  10        0.70        2.79      6.26 o 
  -6   0  10        1.68       -0.03      2.71 o 
  -4   0  10        7.88       14.32      4.10 o 
  -2   0  10        0.07        4.19      4.72 o 
   0   0  10        0.24       -3.94      3.94 o 
   2   0  10        3.79        7.80      5.64 o 
  -9   1  10        0.01       11.47      6.08 o 
  -8   1  10        0.24       -2.97      2.97 o 
  -7   1  10        3.66        2.25      2.58 o 
  -6   1  10        1.78        0.15      2.20 o 
  -5   1  10        0.45       -2.09      2.09 o 
  -4   1  10       15.31        9.98      3.13 o 
  -3   1  10       15.14        8.76      3.04 o 
  -2   1  10        0.25       -0.83      2.38 o 
  -1   1  10        1.15       -0.79      2.36 o 
   0   1  10        0.40        0.25      2.62 o 
   1   1  10        0.33        5.52      3.15 o 
   2   1  10        0.80        0.08      4.47 o 
  -9   2  10        0.35       -0.17      6.90 o 
  -8   2  10        0.74        2.38      3.56 o 
  -7   2  10        1.74        1.77      2.49 o 
  -6   2  10        6.69       12.01      3.00 o 
  -5   2  10        1.14       -1.09      2.28 o 
  -4   2  10        0.37       -0.03      2.30 o 
  -3   2  10        6.85        3.91      3.43 o 
  -2   2  10        0.30        0.53      2.50 o 
  -1   2  10        3.51       -2.32      2.32 o 
   0   2  10       16.46       18.67      3.76 o 
   1   2  10        0.04        0.84      3.64 o 
   2   2  10        0.00       -4.23      4.23 o 
  -9   3  10        0.00        0.41     10.64 o 
  -8   3  10        2.37        4.00      3.20 o 
  -7   3  10        0.90        4.73      3.20 o 
  -6   3  10        3.28        4.69      2.74 o 
  -5   3  10        4.14        7.46      2.67 o 
  -4   3  10        6.83        6.33      2.97 o 
  -3   3  10        0.09        1.71      2.52 o 
  -2   3  10        0.59       -0.17      2.42 o 
  -1   3  10        3.40        6.69      3.07 o 
   0   3  10       16.94       22.82      3.99 o 
   1   3  10        2.02        0.75      4.20 o 
   2   3  10        0.24       -4.54      4.54 o 
  -9   4  10        0.18        3.12      7.04 o 
  -8   4  10        0.82        0.17      3.47 o 
  -7   4  10       26.23       27.62      4.41 o 
  -6   4  10        0.20       -0.15      2.63 o 
  -5   4  10        3.74        4.35      2.67 o 
  -4   4  10        3.24       -2.54      2.54 o 
  -3   4  10        0.09        4.42      3.51 o 
  -2   4  10        0.00       -2.06      2.49 o 
  -1   4  10        3.25        4.47      3.20 o 
   0   4  10        5.27        2.52      3.04 o 
   1   4  10        0.18        1.30      3.64 o 
   2   4  10        1.44       -0.45      4.99 o 
  -9   5  10        0.04       -3.21      3.81 o 
  -8   5  10        0.02       -3.00      4.64 o 
  -7   5  10        0.70        2.93      3.24 o 
  -6   5  10        0.01       -1.37      2.71 o 
  -5   5  10        1.52       -1.56      2.37 o 
  -4   5  10        5.11        3.98      2.95 o 
  -3   5  10        0.15        2.04      2.76 o 
  -2   5  10        0.21        0.86      2.80 o 
  -1   5  10        7.77        9.93      3.33 o 
   0   5  10       12.55       11.06      3.83 o 
   1   5  10        0.02       -2.99      2.99 o 
   2   5  10        0.95       -4.27      4.27 o 
  -8   6  10        0.62        0.91      3.31 o 
  -7   6  10        5.40        4.89      3.79 o 
  -6   6  10       20.58       16.31      6.42 o 
  -5   6  10        0.91        0.82      2.55 o 
  -4   6  10        4.82       -1.48      2.74 o 
  -3   6  10        4.13        0.63      2.74 o 
  -2   6  10        0.77       -2.66      2.66 o 
  -1   6  10       22.53       28.56      4.29 o 
   0   6  10       26.63       25.18      6.99 o 
   1   6  10        0.51        2.63      3.78 o 
   2   6  10        0.16       -1.60      5.46 o 
  -8   7  10        0.01        6.70      3.67 o 
  -7   7  10        4.88        2.85      3.30 o 
  -6   7  10       14.65       12.91      3.78 o 
  -5   7  10        8.08        7.81      2.83 o 
  -4   7  10        1.35       -1.42      2.68 o 
  -3   7  10        3.11       -0.66      2.72 o 
  -2   7  10        3.68       -1.08      2.71 o 
  -1   7  10        0.03        2.47      2.97 o 
   0   7  10       25.32       19.55      3.94 o 
   1   7  10        2.33        5.23      3.86 o 
  -8   8  10        0.36        1.44      3.58 o 
  -7   8  10        8.03       11.07      3.82 o 
  -6   8  10        0.16        0.77      3.19 o 
  -5   8  10        7.27        9.51      3.58 o 
  -4   8  10       20.55       17.17      4.86 o 
  -3   8  10        0.89        1.25      2.82 o 
  -2   8  10        1.06       -1.78      2.64 o 
  -1   8  10        3.13        4.13      4.04 o 
   0   8  10        9.68        4.94      3.14 o 
   1   8  10        2.63       -2.87      3.65 o 
  -8   9  10        0.96       -0.47      4.35 o 
  -7   9  10        0.06       -3.05      3.05 o 
  -6   9  10        0.25       -3.03      3.03 o 
  -5   9  10        1.89       -2.00      2.93 o 
  -4   9  10       41.38       39.55      4.86 o 
  -3   9  10        4.47        3.17      3.04 o 
  -2   9  10        3.77        0.30      2.78 o 
  -1   9  10        0.59        1.31      2.82 o 
   0   9  10        0.00        0.61      3.05 o 
   1   9  10        0.25       -3.37      7.53 o 
  -7  10  10        0.99       -4.49      5.36 o 
  -6  10  10        0.96       -1.44      3.12 o 
  -5  10  10        1.54        0.96      3.05 o 
  -4  10  10        0.98        1.49      2.97 o 
  -3  10  10        7.69        3.72      3.28 o 
  -2  10  10        0.88        1.86      3.02 o 
  -1  10  10        2.77        2.84      3.06 o 
   0  10  10        0.08       -2.64      2.64 o 
   1  10  10        0.24       -3.54      3.54 o 
  -7  11  10        0.04       -2.27      3.19 o 
  -6  11  10        0.71        2.21      3.20 o 
  -5  11  10        1.39       -2.45      2.85 o 
  -4  11  10        0.10        3.10      3.15 o 
  -3  11  10        7.06        4.44      3.16 o 
  -2  11  10        0.21        1.17      2.87 o 
  -1  11  10        0.01        3.32      3.22 o 
   0  11  10        0.89        1.61      3.81 o 
  -6  12  10        0.01        1.47      3.36 o 
  -5  12  10        0.17        3.11      3.10 o 
  -4  12  10       17.17       12.48      3.74 o 
  -3  12  10        1.23       -2.72      2.72 o 
  -2  12  10        0.33        0.30      3.08 o 
  -1  12  10        0.32        1.15      3.09 o 
   0  12  10        0.77        7.60      4.42 o 
  -6  13  10        2.88        7.15      3.65 o 
  -5  13  10        0.14        3.33      3.51 o 
  -4  13  10        4.07        2.47      3.33 o 
  -3  13  10        5.44        4.26      3.36 o 
  -2  13  10        0.28       -0.72      3.18 o 
  -1  13  10        4.07        6.44      3.62 o 
  -5  14  10        0.00        0.85      3.55 o 
  -4  14  10        0.02       -3.24      3.24 o 
  -3  14  10        1.43       -2.39      3.19 o 
  -2  14  10        3.27        3.37      3.42 o 
  -7   0  11        0.36        0.37      5.62 o 
  -5   0  11        2.73        1.83      5.09 o 
  -3   0  11        2.41        8.52      5.85 o 
  -1   0  11        8.63        8.78      6.12 o 
  -8   1  11        1.89        3.91      4.81 o 
  -7   1  11        0.04        2.33      4.28 o 
  -6   1  11        0.01        0.01      3.71 o 
  -5   1  11        0.28       -2.91      3.35 o 
  -4   1  11        9.04        6.93      3.40 o 
  -3   1  11        2.66        3.00      3.13 o 
  -2   1  11        0.06        1.95      3.19 o 
  -1   1  11        8.44       11.91      3.97 o 
   0   1  11       27.04       35.97      4.83 o 
   1   1  11        0.65       -1.46      5.64 o 
  -8   2  11        0.01        1.11      3.75 o 
  -7   2  11        1.87       -0.03      3.44 o 
  -6   2  11        0.02        2.06      3.22 o 
  -5   2  11        0.66       -0.26      2.89 o 
  -4   2  11        0.64       -0.14      3.42 o 
  -3   2  11        0.01       -1.01      2.92 o 
  -2   2  11        0.00       -1.17      2.83 o 
  -1   2  11        7.71        8.73      3.59 o 
   0   2  11        1.91        1.72      3.56 o 
  -8   3  11        0.02        5.31      3.76 o 
  -7   3  11        1.41        1.72      3.36 o 
  -6   3  11        0.44       -0.01      3.92 o 
  -5   3  11        0.47        5.65      4.79 o 
  -4   3  11       12.14        7.28      3.42 o 
  -3   3  11        0.03        0.92      3.81 o 
  -2   3  11        0.10        1.49      3.02 o 
  -1   3  11        0.13        0.32      2.98 o 
   0   3  11        7.35       11.84      3.92 o 
  -8   4  11        0.05        1.83      3.78 o 
  -7   4  11       11.31       17.01      4.19 o 
  -6   4  11        0.37        4.06      3.92 o 
  -5   4  11        2.12        4.54      3.19 o 
  -4   4  11        0.67       -2.93      2.93 o 
  -3   4  11        0.21       -1.70      2.92 o 
  -2   4  11        1.37        2.05      3.10 o 
  -1   4  11       18.13       16.62      4.03 o 
   0   4  11       19.73       23.02      4.25 o 
  -7   5  11        4.48        3.48      3.61 o 
  -6   5  11        0.28        2.77      3.47 o 
  -5   5  11        0.78       -1.48      2.92 o 
  -4   5  11        0.11       -2.91      2.91 o 
  -3   5  11        2.98        2.81      3.33 o 
  -2   5  11        0.51        0.72      3.09 o 
  -1   5  11        3.03        3.27      3.68 o 
   0   5  11       16.54       22.01      4.25 o 
  -7   6  11        4.54       -3.21      3.21 o 
  -6   6  11        0.94       -1.28      3.38 o 
  -5   6  11        0.54       -2.87      2.87 o 
  -4   6  11        0.14       -2.90      2.90 o 
  -3   6  11        0.26        0.50      3.03 o 
  -2   6  11        3.31       -1.11      2.99 o 
  -1   6  11       16.48       16.25      3.96 o 
   0   6  11        0.06       -1.61      3.07 o 
  -7   7  11        1.40       -3.20      7.53 o 
  -6   7  11        4.96        1.39      3.34 o 
  -5   7  11        1.87       -5.04      5.57 o 
  -4   7  11        0.14       -2.84      2.84 o 
  -3   7  11        0.19       -2.16      3.00 o 
  -2   7  11        0.10       -2.93      2.93 o 
  -1   7  11        1.08        1.17      3.15 o 
   0   7  11        0.25       -3.07      3.86 o 
  -7   8  11       12.72       12.61      4.31 o 
  -6   8  11        0.03       -3.02      3.02 o 
  -5   8  11        0.02       -0.59      3.19 o 
  -4   8  11        0.25       -2.94      2.94 o 
  -3   8  11        0.02       -2.81      2.81 o 
  -2   8  11        1.29       -3.03      3.03 o 
  -1   8  11        3.28        0.47      3.36 o 
  -6   9  11        0.02       -3.15      3.15 o 
  -5   9  11        1.27       -1.86      3.19 o 
  -4   9  11        0.00       -0.06      3.31 o 
  -3   9  11        2.31        2.81      3.36 o 
  -2   9  11        1.09        3.60      3.47 o 
  -1   9  11        0.14       -1.02      3.29 o 
  -6  10  11        1.04       -3.31      3.31 o 
  -5  10  11        4.74        2.74      3.76 o 
  -4  10  11       18.03       12.80      4.09 o 
  -3  10  11        0.03       -3.10      3.10 o 
  -2  10  11        0.08       -1.65      3.20 o 
  -5  11  11        1.60       -0.20      3.60 o 
  -4  11  11        1.33        0.84      3.48 o 
  -3  11  11        0.03       -1.66      3.93 o 
  -6   0  12        0.05        7.41      6.67 o 
  -4   0  12        0.31       -2.55      5.64 o 
  -2   0  12        0.26        9.73      6.38 o 
  -6   1  12        0.71        0.78      4.43 o 
  -5   1  12        0.96        0.26      3.75 o 
  -4   1  12        3.67        5.24      4.39 o 
  -3   1  12        0.04       -4.13      7.57 o 
  -2   1  12        0.73       -2.00      3.55 o 
  -6   2  12        0.57        1.29      4.39 o 
  -5   2  12        3.70        1.00      4.10 o 
  -4   2  12        0.76        3.20      4.50 o 
  -3   2  12        0.59        0.99      4.12 o 
  -2   2  12        0.02       -0.70      4.91 o 
  -6   3  12        1.57       -1.60      3.36 o 
  -5   3  12        0.01       -1.02      3.34 o 
  -4   3  12        1.23        1.84      3.60 o 
  -3   3  12        1.58       -0.29      5.97 o 
  -2   3  12        7.68        2.52      3.54 o 
  -5   4  12        0.12        2.82      3.53 o 
  -4   4  12        0.40        5.38      3.85 o 
  -3   4  12        0.13       -3.33      3.33 o 
  -5   5  12        0.05       -2.75      3.33 o 
  -4   5  12        0.72        0.32      3.72 o 
  -3   5  12        0.02       -0.08      3.37 o 
  -4   6  12        0.14        0.30      5.50 o 
                                                 
